# Supplementary material for: Integrative Bioinformatics Analysis Reveals a Transcription Factor EB-Driven MicroRNA Regulatory Network in Endothelial Cells
Source: Int J Mol Sci. 2024 Jun 28;25(13):7123. doi: 10.3390/ijms25137123 (PMC11241138; doi:10.3390/ijms25137123)
Supplement: Supplementary file 1 [file ijms-25-07123-s001.zip]

Archive with 7 entries (7 files):
- Supplementary_Figures.pdf
- Supplementary_Table_S1.xlsx
- Supplementary_Table_S2.xlsx
- Supplementary_Table_S3.xlsx
- Supplementary_Table_S4.xlsx
- Supplementary_Table_S5.xlsx
- Supplementary_Table_S6.xlsx
