# Supplementary material for: Integrative Bioinformatics Analysis Reveals a Transcription Factor EB-Driven MicroRNA Regulatory Network in Endothelial Cells
Source: Int J Mol Sci. 2024 Jun 28;25(13):7123. doi: 10.3390/ijms25137123 (PMC11241138; doi:10.3390/ijms25137123)
Supplement: Supplementary file 1 [file ijms-25-07123-s001.zip › Supplementary_Table_S1.xlsx]

## Sheet: ChIP_Seq_HUVEC_TFEB_significant
chr	start	stop	TFEB_peak_name	score
chr1	370309	370461	HUVEC_TFEB.out.macs2_peak_1	5.4824
chr1	598888	599134	HUVEC_TFEB.out.macs2_peak_2	9.08008
chr1	683564	683831	HUVEC_TFEB.out.macs2_peak_3	4.02892
chr1	1064273	1064467	HUVEC_TFEB.out.macs2_peak_5	7.79026
chr1	1079405	1079653	HUVEC_TFEB.out.macs2_peak_6	14.2955
chr1	1308005	1308155	HUVEC_TFEB.out.macs2_peak_7	3.47637
chr1	1407231	1407421	HUVEC_TFEB.out.macs2_peak_9	9.16635
chr1	1615297	1615469	HUVEC_TFEB.out.macs2_peak_11	4.98931
chr1	1686356	1686526	HUVEC_TFEB.out.macs2_peak_12	5.31347
chr1	2046042	2046192	HUVEC_TFEB.out.macs2_peak_13	3.22608
chr1	2255618	2255772	HUVEC_TFEB.out.macs2_peak_14	6.95301
chr1	2255859	2256516	HUVEC_TFEB.out.macs2_peak_15	10.4476
chr1	2258469	2258619	HUVEC_TFEB.out.macs2_peak_16	5.58642
chr1	2279339	2279554	HUVEC_TFEB.out.macs2_peak_17	4.86047
chr1	2390958	2391108	HUVEC_TFEB.out.macs2_peak_18	4.07966
chr1	2412685	2412852	HUVEC_TFEB.out.macs2_peak_19	3.47637
chr1	2451784	2452089	HUVEC_TFEB.out.macs2_peak_20	9.08008
chr1	2452271	2452421	HUVEC_TFEB.out.macs2_peak_21	3.47637
chr1	2548788	2548965	HUVEC_TFEB.out.macs2_peak_22	4.98931
chr1	2554110	2554291	HUVEC_TFEB.out.macs2_peak_23	5.89331
chr1	2555570	2555954	HUVEC_TFEB.out.macs2_peak_24	56.82
chr1	2585833	2585998	HUVEC_TFEB.out.macs2_peak_25	7.92609
chr1	2990691	2990857	HUVEC_TFEB.out.macs2_peak_26	6.73105
chr1	3313097	3313327	HUVEC_TFEB.out.macs2_peak_27	7.99793
chr1	3504168	3504559	HUVEC_TFEB.out.macs2_peak_28	107.635
chr1	3624648	3624927	HUVEC_TFEB.out.macs2_peak_30	21.4658
chr1	3648134	3648483	HUVEC_TFEB.out.macs2_peak_31	4.49872
chr1	3900241	3900483	HUVEC_TFEB.out.macs2_peak_32	12.9199
chr1	3900706	3900856	HUVEC_TFEB.out.macs2_peak_33	4.49872
chr1	6385781	6385943	HUVEC_TFEB.out.macs2_peak_36	5.08049
chr1	6393613	6394162	HUVEC_TFEB.out.macs2_peak_37a	4.07966
chr1	6393613	6394162	HUVEC_TFEB.out.macs2_peak_37b	9.08008
chr1	6422937	6423095	HUVEC_TFEB.out.macs2_peak_38	6.97633
chr1	6485329	6485507	HUVEC_TFEB.out.macs2_peak_39	4.41054
chr1	6544947	6545097	HUVEC_TFEB.out.macs2_peak_40	3.4536
chr1	6554377	6554565	HUVEC_TFEB.out.macs2_peak_41	3.22608
chr1	6601104	6601461	HUVEC_TFEB.out.macs2_peak_42	24.2093
chr1	6784486	6784692	HUVEC_TFEB.out.macs2_peak_44	11.7204
chr1	6795800	6796197	HUVEC_TFEB.out.macs2_peak_45	9.08008
chr1	6991397	6991566	HUVEC_TFEB.out.macs2_peak_46	5.86499
chr1	7245719	7246036	HUVEC_TFEB.out.macs2_peak_47	3.21838
chr1	7247818	7248152	HUVEC_TFEB.out.macs2_peak_48	9.08008
chr1	7267639	7267948	HUVEC_TFEB.out.macs2_peak_49	15.9199
chr1	7299388	7299538	HUVEC_TFEB.out.macs2_peak_50	4.98931
chr1	7304332	7304482	HUVEC_TFEB.out.macs2_peak_51	3.13252
chr1	7401824	7402035	HUVEC_TFEB.out.macs2_peak_52	5.46828
chr1	7535838	7535988	HUVEC_TFEB.out.macs2_peak_53	3.47637
chr1	7618248	7618398	HUVEC_TFEB.out.macs2_peak_54	4.49872
chr1	7638165	7638385	HUVEC_TFEB.out.macs2_peak_55	12.9199
chr1	7784288	7784438	HUVEC_TFEB.out.macs2_peak_56	3.47637
chr1	7853030	7853305	HUVEC_TFEB.out.macs2_peak_57	4.41054
chr1	8004845	8005081	HUVEC_TFEB.out.macs2_peak_58	9.08008
chr1	8026199	8026349	HUVEC_TFEB.out.macs2_peak_59	3.22608
chr1	8090220	8090562	HUVEC_TFEB.out.macs2_peak_60	12.5229
chr1	8091088	8091331	HUVEC_TFEB.out.macs2_peak_61	9.94116
chr1	8095012	8095217	HUVEC_TFEB.out.macs2_peak_62	5.94877
chr1	8097454	8097744	HUVEC_TFEB.out.macs2_peak_63	4.07966
chr1	8137900	8138104	HUVEC_TFEB.out.macs2_peak_65	4.07966
chr1	8169401	8169606	HUVEC_TFEB.out.macs2_peak_66	4.49872
chr1	8169811	8169987	HUVEC_TFEB.out.macs2_peak_67	10.4476
chr1	8182025	8182381	HUVEC_TFEB.out.macs2_peak_68	16.2172
chr1	8182491	8182675	HUVEC_TFEB.out.macs2_peak_69	3.11719
chr1	8194152	8194308	HUVEC_TFEB.out.macs2_peak_70	5.4824
chr1	8194691	8194841	HUVEC_TFEB.out.macs2_peak_71	3.22608
chr1	8197511	8198141	HUVEC_TFEB.out.macs2_peak_72	14.9606
chr1	8238170	8238320	HUVEC_TFEB.out.macs2_peak_74	4.07966
chr1	8395085	8395235	HUVEC_TFEB.out.macs2_peak_76	4.98931
chr1	8396876	8397194	HUVEC_TFEB.out.macs2_peak_77	17.7295
chr1	8412167	8412545	HUVEC_TFEB.out.macs2_peak_78	22.8283
chr1	8463402	8463552	HUVEC_TFEB.out.macs2_peak_79	4.02892
chr1	8516388	8516626	HUVEC_TFEB.out.macs2_peak_80	6.73105
chr1	8555280	8555469	HUVEC_TFEB.out.macs2_peak_81	7.53305
chr1	8647593	8647819	HUVEC_TFEB.out.macs2_peak_83	4.98931
chr1	8703262	8703615	HUVEC_TFEB.out.macs2_peak_84	4.97329
chr1	8712122	8712602	HUVEC_TFEB.out.macs2_peak_85a	3.95005
chr1	8712122	8712602	HUVEC_TFEB.out.macs2_peak_85b	29.116
chr1	8712684	8713008	HUVEC_TFEB.out.macs2_peak_86	6.30299
chr1	8813227	8813377	HUVEC_TFEB.out.macs2_peak_87	4.07966
chr1	8873504	8873907	HUVEC_TFEB.out.macs2_peak_88	9.08008
chr1	8877977	8878233	HUVEC_TFEB.out.macs2_peak_89	8.10439
chr1	8879130	8879330	HUVEC_TFEB.out.macs2_peak_90	6.95301
chr1	8939114	8939268	HUVEC_TFEB.out.macs2_peak_91	5.55371
chr1	8976347	8976644	HUVEC_TFEB.out.macs2_peak_92	17.3628
chr1	9049496	9049722	HUVEC_TFEB.out.macs2_peak_93	4.47099
chr1	9067313	9067567	HUVEC_TFEB.out.macs2_peak_94	13.8677
chr1	9211241	9211435	HUVEC_TFEB.out.macs2_peak_97	6.95301
chr1	9211506	9211809	HUVEC_TFEB.out.macs2_peak_98	8.20957
chr1	9267122	9267272	HUVEC_TFEB.out.macs2_peak_99	3.40397
chr1	9294576	9294742	HUVEC_TFEB.out.macs2_peak_100	5.46828
chr1	9376911	9377072	HUVEC_TFEB.out.macs2_peak_102	4.07966
chr1	9401947	9402199	HUVEC_TFEB.out.macs2_peak_103	5.58642
chr1	9438621	9438931	HUVEC_TFEB.out.macs2_peak_104	15.6883
chr1	9473209	9473359	HUVEC_TFEB.out.macs2_peak_106	4.07966
chr1	9539289	9539665	HUVEC_TFEB.out.macs2_peak_107	14.5048
chr1	9694506	9694656	HUVEC_TFEB.out.macs2_peak_108	3.88421
chr1	9717589	9717791	HUVEC_TFEB.out.macs2_peak_109	4.49872
chr1	9891504	9891675	HUVEC_TFEB.out.macs2_peak_111	3.47637
chr1	10032813	10033078	HUVEC_TFEB.out.macs2_peak_112	16.075
chr1	10074421	10074662	HUVEC_TFEB.out.macs2_peak_113	7.88339
chr1	10156859	10157051	HUVEC_TFEB.out.macs2_peak_114	4.49872
chr1	10296051	10296201	HUVEC_TFEB.out.macs2_peak_115	3.47637
chr1	10472545	10472699	HUVEC_TFEB.out.macs2_peak_116	4.07966
chr1	10990618	10990781	HUVEC_TFEB.out.macs2_peak_117	6.73105
chr1	10995957	10996107	HUVEC_TFEB.out.macs2_peak_118	3.40397
chr1	11237192	11237386	HUVEC_TFEB.out.macs2_peak_119	4.49872
chr1	11265663	11265813	HUVEC_TFEB.out.macs2_peak_120	3.30871
chr1	11267753	11268050	HUVEC_TFEB.out.macs2_peak_121	13.7287
chr1	11693144	11693539	HUVEC_TFEB.out.macs2_peak_124	6.61114
chr1	11735951	11736170	HUVEC_TFEB.out.macs2_peak_125	7.92609
chr1	11805864	11806336	HUVEC_TFEB.out.macs2_peak_126	26.1806
chr1	11842077	11842524	HUVEC_TFEB.out.macs2_peak_127	15.9199
chr1	12143629	12144019	HUVEC_TFEB.out.macs2_peak_128	36.6818
chr1	12153348	12153652	HUVEC_TFEB.out.macs2_peak_129	11.3449
chr1	12161914	12162082	HUVEC_TFEB.out.macs2_peak_130	6.7607
chr1	12296777	12296976	HUVEC_TFEB.out.macs2_peak_131	11.7663
chr1	12434761	12435060	HUVEC_TFEB.out.macs2_peak_132	5.4824
chr1	12478131	12478621	HUVEC_TFEB.out.macs2_peak_133	7.92609
chr1	12478791	12479046	HUVEC_TFEB.out.macs2_peak_134	3.47637
chr1	12480772	12481203	HUVEC_TFEB.out.macs2_peak_135	6.73105
chr1	12501737	12501951	HUVEC_TFEB.out.macs2_peak_136	8.20957
chr1	12510214	12510705	HUVEC_TFEB.out.macs2_peak_137	63.2096
chr1	12549853	12550315	HUVEC_TFEB.out.macs2_peak_138a	10.7513
chr1	12549853	12550315	HUVEC_TFEB.out.macs2_peak_138b	5.94877
chr1	12573599	12573749	HUVEC_TFEB.out.macs2_peak_139	3.40397
chr1	12619124	12619274	HUVEC_TFEB.out.macs2_peak_142	3.47637
chr1	12636585	12636818	HUVEC_TFEB.out.macs2_peak_143	20.0463
chr1	12952322	12952480	HUVEC_TFEB.out.macs2_peak_144	3.62443
chr1	13188128	13188287	HUVEC_TFEB.out.macs2_peak_145	4.41054
chr1	13249260	13249431	HUVEC_TFEB.out.macs2_peak_146	5.94877
chr1	13945381	13945531	HUVEC_TFEB.out.macs2_peak_147	3.47637
chr1	14396646	14396796	HUVEC_TFEB.out.macs2_peak_148	4.49872
chr1	14513884	14514069	HUVEC_TFEB.out.macs2_peak_150	4.49872
chr1	14968418	14968714	HUVEC_TFEB.out.macs2_peak_151	5.86499
chr1	15008041	15008207	HUVEC_TFEB.out.macs2_peak_152	4.86047
chr1	15177674	15178101	HUVEC_TFEB.out.macs2_peak_153	6.73105
chr1	15178869	15179123	HUVEC_TFEB.out.macs2_peak_154	11.3449
chr1	15179244	15179493	HUVEC_TFEB.out.macs2_peak_155	17.3628
chr1	15188769	15188951	HUVEC_TFEB.out.macs2_peak_156	5.58642
chr1	15218374	15218827	HUVEC_TFEB.out.macs2_peak_157	13.1687
chr1	15224313	15224551	HUVEC_TFEB.out.macs2_peak_158	4.49872
chr1	15251750	15251962	HUVEC_TFEB.out.macs2_peak_159	3.47637
chr1	15260571	15260922	HUVEC_TFEB.out.macs2_peak_160	31.379
chr1	15261143	15261548	HUVEC_TFEB.out.macs2_peak_161	3.22608
chr1	15338129	15338456	HUVEC_TFEB.out.macs2_peak_162	6.02366
chr1	15352420	15352852	HUVEC_TFEB.out.macs2_peak_163	21.4658
chr1	15407296	15407611	HUVEC_TFEB.out.macs2_peak_164	4.98931
chr1	15409669	15409917	HUVEC_TFEB.out.macs2_peak_165	7.78461
chr1	15494130	15494346	HUVEC_TFEB.out.macs2_peak_167	12.5229
chr1	15526745	15526907	HUVEC_TFEB.out.macs2_peak_168	6.32186
chr1	15601615	15601773	HUVEC_TFEB.out.macs2_peak_169	4.83886
chr1	15603543	15603896	HUVEC_TFEB.out.macs2_peak_170	10.1966
chr1	15678655	15678805	HUVEC_TFEB.out.macs2_peak_171	4.33257
chr1	15795139	15795447	HUVEC_TFEB.out.macs2_peak_172	20.3259
chr1	15796815	15797128	HUVEC_TFEB.out.macs2_peak_173	10.2513
chr1	15823544	15823694	HUVEC_TFEB.out.macs2_peak_174	3.47637
chr1	15949678	15949962	HUVEC_TFEB.out.macs2_peak_175	12.5229
chr1	15952687	15953100	HUVEC_TFEB.out.macs2_peak_176	12.167
chr1	16138947	16139307	HUVEC_TFEB.out.macs2_peak_177	20.3259
chr1	16141631	16141963	HUVEC_TFEB.out.macs2_peak_178	5.94877
chr1	16145698	16145960	HUVEC_TFEB.out.macs2_peak_179	3.62443
chr1	16152357	16152574	HUVEC_TFEB.out.macs2_peak_180	7.92609
chr1	16153163	16153489	HUVEC_TFEB.out.macs2_peak_181	3.22608
chr1	16176118	16176271	HUVEC_TFEB.out.macs2_peak_182	3.22608
chr1	16181809	16182173	HUVEC_TFEB.out.macs2_peak_183	9.16635
chr1	16248891	16249089	HUVEC_TFEB.out.macs2_peak_184	6.73105
chr1	16267843	16267993	HUVEC_TFEB.out.macs2_peak_185	4.47099
chr1	16375819	16375982	HUVEC_TFEB.out.macs2_peak_186	5.4824
chr1	16561538	16561688	HUVEC_TFEB.out.macs2_peak_187	3.13522
chr1	16601610	16601813	HUVEC_TFEB.out.macs2_peak_188	3.47418
chr1	16644621	16644826	HUVEC_TFEB.out.macs2_peak_189	6.6833
chr1	16666414	16666660	HUVEC_TFEB.out.macs2_peak_190	3.03847
chr1	17128323	17128743	HUVEC_TFEB.out.macs2_peak_191	31.379
chr1	17233083	17233367	HUVEC_TFEB.out.macs2_peak_192	4.49872
chr1	17233755	17234080	HUVEC_TFEB.out.macs2_peak_193	26.1806
chr1	17250648	17250912	HUVEC_TFEB.out.macs2_peak_194	12.9199
chr1	17696560	17696710	HUVEC_TFEB.out.macs2_peak_195	4.49872
chr1	18926430	18926882	HUVEC_TFEB.out.macs2_peak_196a	5.94877
chr1	18926430	18926882	HUVEC_TFEB.out.macs2_peak_196b	3.95005
chr1	18949785	18949935	HUVEC_TFEB.out.macs2_peak_197	3.47637
chr1	19083288	19083503	HUVEC_TFEB.out.macs2_peak_198	4.07983
chr1	19162816	19162966	HUVEC_TFEB.out.macs2_peak_199	4.35172
chr1	19200788	19200976	HUVEC_TFEB.out.macs2_peak_200	3.13252
chr1	19312200	19312400	HUVEC_TFEB.out.macs2_peak_201	14.6208
chr1	19315364	19315554	HUVEC_TFEB.out.macs2_peak_202	6.73105
chr1	19388536	19388686	HUVEC_TFEB.out.macs2_peak_203	4.41054
chr1	19449159	19449309	HUVEC_TFEB.out.macs2_peak_204	4.49872
chr1	19476945	19477099	HUVEC_TFEB.out.macs2_peak_206	6.95301
chr1	19502348	19502618	HUVEC_TFEB.out.macs2_peak_207	24.2093
chr1	19504791	19505336	HUVEC_TFEB.out.macs2_peak_208	5.21524
chr1	19509001	19509299	HUVEC_TFEB.out.macs2_peak_209	20.7457
chr1	19710871	19711021	HUVEC_TFEB.out.macs2_peak_210	3.47637
chr1	19765718	19765977	HUVEC_TFEB.out.macs2_peak_211	11.7663
chr1	19863975	19864149	HUVEC_TFEB.out.macs2_peak_212	3.88421
chr1	19882184	19882521	HUVEC_TFEB.out.macs2_peak_213	10.1966
chr1	19926637	19926799	HUVEC_TFEB.out.macs2_peak_214	4.07966
chr1	19949158	19949349	HUVEC_TFEB.out.macs2_peak_215	6.6833
chr1	20107972	20108187	HUVEC_TFEB.out.macs2_peak_216	6.73105
chr1	20110774	20111042	HUVEC_TFEB.out.macs2_peak_217	10.7513
chr1	20171576	20171748	HUVEC_TFEB.out.macs2_peak_218	15.6258
chr1	20411172	20411507	HUVEC_TFEB.out.macs2_peak_219	7.20596
chr1	20426120	20426286	HUVEC_TFEB.out.macs2_peak_221	4.49872
chr1	20426982	20427313	HUVEC_TFEB.out.macs2_peak_222	23.3827
chr1	20493954	20494639	HUVEC_TFEB.out.macs2_peak_223a	7.61122
chr1	20493954	20494639	HUVEC_TFEB.out.macs2_peak_223b	56.5026
chr1	20494915	20495248	HUVEC_TFEB.out.macs2_peak_224	4.07966
chr1	20633670	20633923	HUVEC_TFEB.out.macs2_peak_225	3.09116
chr1	20665744	20666039	HUVEC_TFEB.out.macs2_peak_226	10.1966
chr1	20685228	20685448	HUVEC_TFEB.out.macs2_peak_227	12.1886
chr1	20696930	20697126	HUVEC_TFEB.out.macs2_peak_228	12.5229
chr1	20733013	20733484	HUVEC_TFEB.out.macs2_peak_229	71.0493
chr1	21022315	21022586	HUVEC_TFEB.out.macs2_peak_230	18.5684
chr1	21077231	21077381	HUVEC_TFEB.out.macs2_peak_231	4.3625
chr1	21091144	21091451	HUVEC_TFEB.out.macs2_peak_232	5.89331
chr1	21115142	21115317	HUVEC_TFEB.out.macs2_peak_234	4.98931
chr1	21150882	21151058	HUVEC_TFEB.out.macs2_peak_235	6.97633
chr1	21278407	21278598	HUVEC_TFEB.out.macs2_peak_236	4.07966
chr1	21280184	21280400	HUVEC_TFEB.out.macs2_peak_237	12.5229
chr1	21280735	21280885	HUVEC_TFEB.out.macs2_peak_238	4.98931
chr1	21334353	21334503	HUVEC_TFEB.out.macs2_peak_239	4.41054
chr1	21703199	21703349	HUVEC_TFEB.out.macs2_peak_240	3.26296
chr1	21707297	21707467	HUVEC_TFEB.out.macs2_peak_241	4.98931
chr1	21764687	21764854	HUVEC_TFEB.out.macs2_peak_242	4.13121
chr1	21780358	21780508	HUVEC_TFEB.out.macs2_peak_243	5.31347
chr1	21791750	21792005	HUVEC_TFEB.out.macs2_peak_244	12.7865
chr1	21904939	21905114	HUVEC_TFEB.out.macs2_peak_245	9.08008
chr1	21933686	21934052	HUVEC_TFEB.out.macs2_peak_248	6.02366
chr1	21938907	21939086	HUVEC_TFEB.out.macs2_peak_249	3.47637
chr1	21942984	21943228	HUVEC_TFEB.out.macs2_peak_250	14.9606
chr1	21958384	21958597	HUVEC_TFEB.out.macs2_peak_251	9.66133
chr1	21972815	21973091	HUVEC_TFEB.out.macs2_peak_252	4.86047
chr1	21997805	21998185	HUVEC_TFEB.out.macs2_peak_253	12.5229
chr1	21998280	21998430	HUVEC_TFEB.out.macs2_peak_254	3.22608
chr1	22019064	22019354	HUVEC_TFEB.out.macs2_peak_255	11.0684
chr1	22114532	22114707	HUVEC_TFEB.out.macs2_peak_256	6.23066
chr1	22114883	22115039	HUVEC_TFEB.out.macs2_peak_257	4.23865
chr1	22132611	22132780	HUVEC_TFEB.out.macs2_peak_258	6.95301
chr1	22274084	22274392	HUVEC_TFEB.out.macs2_peak_259	21.4658
chr1	22288944	22289116	HUVEC_TFEB.out.macs2_peak_260	10.1966
chr1	22412734	22412887	HUVEC_TFEB.out.macs2_peak_261	4.07983
chr1	22451648	22451955	HUVEC_TFEB.out.macs2_peak_262	20.1225
chr1	22488027	22488190	HUVEC_TFEB.out.macs2_peak_263	5.08049
chr1	22533879	22534029	HUVEC_TFEB.out.macs2_peak_264	4.49872
chr1	22735250	22735534	HUVEC_TFEB.out.macs2_peak_265	6.83467
chr1	22746240	22746423	HUVEC_TFEB.out.macs2_peak_266	3.62443
chr1	22747355	22747747	HUVEC_TFEB.out.macs2_peak_267	22.8208
chr1	22821025	22821399	HUVEC_TFEB.out.macs2_peak_268	14.2955
chr1	22832106	22832295	HUVEC_TFEB.out.macs2_peak_270	6.16004
chr1	23080725	23080878	HUVEC_TFEB.out.macs2_peak_271	4.49872
chr1	23177815	23177977	HUVEC_TFEB.out.macs2_peak_272	3.22608
chr1	23188967	23189164	HUVEC_TFEB.out.macs2_peak_273	11.7663
chr1	23383647	23383797	HUVEC_TFEB.out.macs2_peak_274	4.07966
chr1	23385442	23385592	HUVEC_TFEB.out.macs2_peak_275	3.47637
chr1	23394284	23394474	HUVEC_TFEB.out.macs2_peak_276	3.47637
chr1	23403977	23404127	HUVEC_TFEB.out.macs2_peak_277	3.47637
chr1	23537407	23537585	HUVEC_TFEB.out.macs2_peak_278	10.1966
chr1	23554565	23554878	HUVEC_TFEB.out.macs2_peak_279	5.38748
chr1	23558273	23558514	HUVEC_TFEB.out.macs2_peak_280	3.30871
chr1	23559280	23559516	HUVEC_TFEB.out.macs2_peak_281	3.30871
chr1	23562356	23562676	HUVEC_TFEB.out.macs2_peak_282	5.94877
chr1	23692178	23692359	HUVEC_TFEB.out.macs2_peak_284	6.95301
chr1	23799465	23799739	HUVEC_TFEB.out.macs2_peak_285	36.284
chr1	23809839	23810057	HUVEC_TFEB.out.macs2_peak_286	7.99793
chr1	23825363	23825567	HUVEC_TFEB.out.macs2_peak_287	5.08049
chr1	24108974	24109178	HUVEC_TFEB.out.macs2_peak_288	7.79026
chr1	24126396	24126577	HUVEC_TFEB.out.macs2_peak_289	6.90475
chr1	24283833	24284125	HUVEC_TFEB.out.macs2_peak_290	7.92609
chr1	24285067	24285217	HUVEC_TFEB.out.macs2_peak_291	4.49872
chr1	24642853	24643102	HUVEC_TFEB.out.macs2_peak_294	14.5125
chr1	24656388	24656556	HUVEC_TFEB.out.macs2_peak_295	5.55371
chr1	24683712	24683937	HUVEC_TFEB.out.macs2_peak_296	9.16635
chr1	24720079	24720353	HUVEC_TFEB.out.macs2_peak_297	4.86047
chr1	24754260	24754502	HUVEC_TFEB.out.macs2_peak_298	6.32186
chr1	24765452	24765664	HUVEC_TFEB.out.macs2_peak_299	4.86047
chr1	24805688	24805871	HUVEC_TFEB.out.macs2_peak_300	4.13121
chr1	24809706	24809856	HUVEC_TFEB.out.macs2_peak_301	4.18426
chr1	24848145	24848443	HUVEC_TFEB.out.macs2_peak_302	7.92609
chr1	25008634	25008790	HUVEC_TFEB.out.macs2_peak_303	4.49872
chr1	25361198	25361480	HUVEC_TFEB.out.macs2_peak_306	13.1196
chr1	25642804	25642979	HUVEC_TFEB.out.macs2_peak_308	5.58642
chr1	25695184	25695441	HUVEC_TFEB.out.macs2_peak_309	16.2172
chr1	25796947	25797125	HUVEC_TFEB.out.macs2_peak_310	7.92609
chr1	25848584	25848877	HUVEC_TFEB.out.macs2_peak_311	18.832
chr1	25906387	25906608	HUVEC_TFEB.out.macs2_peak_312	17.3628
chr1	26033903	26034067	HUVEC_TFEB.out.macs2_peak_313	3.17491
chr1	26049929	26050108	HUVEC_TFEB.out.macs2_peak_314	4.41054
chr1	26065546	26065816	HUVEC_TFEB.out.macs2_peak_315	5.58642
chr1	26094906	26095123	HUVEC_TFEB.out.macs2_peak_316	10.1679
chr1	26102615	26102936	HUVEC_TFEB.out.macs2_peak_317	43.5615
chr1	26123251	26123484	HUVEC_TFEB.out.macs2_peak_318	14.2141
chr1	26124322	26124496	HUVEC_TFEB.out.macs2_peak_319	6.73105
chr1	26127612	26127823	HUVEC_TFEB.out.macs2_peak_320	5.58642
chr1	26164399	26164549	HUVEC_TFEB.out.macs2_peak_321	3.22608
chr1	26408864	26409041	HUVEC_TFEB.out.macs2_peak_322	5.58642
chr1	26432082	26432279	HUVEC_TFEB.out.macs2_peak_323	11.3449
chr1	26500464	26500677	HUVEC_TFEB.out.macs2_peak_324	5.41298
chr1	26500857	26501008	HUVEC_TFEB.out.macs2_peak_325	5.34537
chr1	26693030	26693196	HUVEC_TFEB.out.macs2_peak_326	4.49872
chr1	26723364	26723764	HUVEC_TFEB.out.macs2_peak_327	5.38748
chr1	26744160	26744392	HUVEC_TFEB.out.macs2_peak_328	10.317
chr1	26890258	26890408	HUVEC_TFEB.out.macs2_peak_330	5.77741
chr1	26900360	26900510	HUVEC_TFEB.out.macs2_peak_331	4.49872
chr1	26923796	26924048	HUVEC_TFEB.out.macs2_peak_332	6.23946
chr1	26950147	26950324	HUVEC_TFEB.out.macs2_peak_333	4.86047
chr1	26991420	26991593	HUVEC_TFEB.out.macs2_peak_334	5.94877
chr1	27021746	27021979	HUVEC_TFEB.out.macs2_peak_335	14.9941
chr1	27074297	27074547	HUVEC_TFEB.out.macs2_peak_336	10.4476
chr1	27111963	27112599	HUVEC_TFEB.out.macs2_peak_337	37.36
chr1	27122440	27122685	HUVEC_TFEB.out.macs2_peak_338	6.61114
chr1	27122738	27122917	HUVEC_TFEB.out.macs2_peak_339	6.73105
chr1	27412892	27413071	HUVEC_TFEB.out.macs2_peak_340	4.49872
chr1	27478947	27479107	HUVEC_TFEB.out.macs2_peak_341	3.47637
chr1	27490357	27490729	HUVEC_TFEB.out.macs2_peak_342	7.61122
chr1	27575881	27576045	HUVEC_TFEB.out.macs2_peak_343	5.27948
chr1	27625213	27625556	HUVEC_TFEB.out.macs2_peak_344	13.7287
chr1	27631117	27631318	HUVEC_TFEB.out.macs2_peak_345	6.95301
chr1	27702029	27702270	HUVEC_TFEB.out.macs2_peak_346	3.22608
chr1	27770769	27770919	HUVEC_TFEB.out.macs2_peak_347	5.4824
chr1	27789513	27789798	HUVEC_TFEB.out.macs2_peak_348	12.5297
chr1	28110553	28110840	HUVEC_TFEB.out.macs2_peak_351	7.92609
chr1	28112673	28113095	HUVEC_TFEB.out.macs2_peak_352	18.832
chr1	28129135	28129296	HUVEC_TFEB.out.macs2_peak_353	3.47637
chr1	28154180	28154387	HUVEC_TFEB.out.macs2_peak_354	9.01459
chr1	28160908	28161155	HUVEC_TFEB.out.macs2_peak_355	4.49872
chr1	28232929	28233136	HUVEC_TFEB.out.macs2_peak_356	7.62961
chr1	28425732	28425935	HUVEC_TFEB.out.macs2_peak_357	9.16635
chr1	28435311	28435501	HUVEC_TFEB.out.macs2_peak_358	4.50156
chr1	28454738	28454888	HUVEC_TFEB.out.macs2_peak_359	4.49872
chr1	28456031	28456425	HUVEC_TFEB.out.macs2_peak_360	16.2172
chr1	28860303	28860583	HUVEC_TFEB.out.macs2_peak_361	11.7204
chr1	28884975	28885340	HUVEC_TFEB.out.macs2_peak_362	40.4055
chr1	28893884	28894034	HUVEC_TFEB.out.macs2_peak_363	4.13121
chr1	28926914	28927224	HUVEC_TFEB.out.macs2_peak_364	34.3355
chr1	28972461	28972743	HUVEC_TFEB.out.macs2_peak_365	5.4824
chr1	28986418	28986568	HUVEC_TFEB.out.macs2_peak_366	3.26296
chr1	28992129	28992279	HUVEC_TFEB.out.macs2_peak_367	4.07966
chr1	29384045	29384444	HUVEC_TFEB.out.macs2_peak_368	18.832
chr1	29517591	29517772	HUVEC_TFEB.out.macs2_peak_369	6.73105
chr1	29590967	29591157	HUVEC_TFEB.out.macs2_peak_370	5.58642
chr1	30677381	30677531	HUVEC_TFEB.out.macs2_peak_374	3.47637
chr1	30989797	30989947	HUVEC_TFEB.out.macs2_peak_377	3.22608
chr1	31216095	31216253	HUVEC_TFEB.out.macs2_peak_378	6.73105
chr1	31444697	31445184	HUVEC_TFEB.out.macs2_peak_379	39.3312
chr1	31453219	31453369	HUVEC_TFEB.out.macs2_peak_380	5.27948
chr1	31471577	31471829	HUVEC_TFEB.out.macs2_peak_382	21.042
chr1	31573945	31574121	HUVEC_TFEB.out.macs2_peak_383	8.46171
chr1	31584158	31584385	HUVEC_TFEB.out.macs2_peak_384	11.2084
chr1	31596366	31596590	HUVEC_TFEB.out.macs2_peak_385	5.58642
chr1	31798674	31799190	HUVEC_TFEB.out.macs2_peak_386	28.1243
chr1	31931391	31931621	HUVEC_TFEB.out.macs2_peak_388	3.93135
chr1	32013544	32013908	HUVEC_TFEB.out.macs2_peak_390	6.23946
chr1	32066579	32066797	HUVEC_TFEB.out.macs2_peak_392	7.35903
chr1	32179800	32180020	HUVEC_TFEB.out.macs2_peak_393	3.05077
chr1	32236203	32236462	HUVEC_TFEB.out.macs2_peak_394	5.31347
chr1	32246816	32247235	HUVEC_TFEB.out.macs2_peak_395	7.66459
chr1	32301344	32301527	HUVEC_TFEB.out.macs2_peak_396	4.47099
chr1	32324865	32325016	HUVEC_TFEB.out.macs2_peak_397	7.78461
chr1	32336168	32336318	HUVEC_TFEB.out.macs2_peak_398	4.49872
chr1	32351548	32351713	HUVEC_TFEB.out.macs2_peak_399	4.55696
chr1	32499045	32499499	HUVEC_TFEB.out.macs2_peak_400	32.9041
chr1	32650881	32651157	HUVEC_TFEB.out.macs2_peak_401	5.08049
chr1	32729924	32730074	HUVEC_TFEB.out.macs2_peak_403	4.49872
chr1	32789419	32789569	HUVEC_TFEB.out.macs2_peak_404	3.15615
chr1	32817039	32817503	HUVEC_TFEB.out.macs2_peak_405	5.27948
chr1	32939758	32940065	HUVEC_TFEB.out.macs2_peak_408	6.95301
chr1	32941777	32941971	HUVEC_TFEB.out.macs2_peak_409	11.4162
chr1	32989382	32989594	HUVEC_TFEB.out.macs2_peak_410	4.83886
chr1	32997517	32997921	HUVEC_TFEB.out.macs2_peak_411a	6.5311
chr1	32997517	32997921	HUVEC_TFEB.out.macs2_peak_411b	9.01459
chr1	33005608	33005764	HUVEC_TFEB.out.macs2_peak_412	4.07966
chr1	33178205	33178355	HUVEC_TFEB.out.macs2_peak_413	3.40397
chr1	33218967	33219164	HUVEC_TFEB.out.macs2_peak_414	4.07966
chr1	33349927	33350081	HUVEC_TFEB.out.macs2_peak_415	3.95005
chr1	33384464	33384679	HUVEC_TFEB.out.macs2_peak_416	23.2848
chr1	33424753	33424996	HUVEC_TFEB.out.macs2_peak_417	10.7513
chr1	33433760	33434113	HUVEC_TFEB.out.macs2_peak_419	25.598
chr1	33443166	33443413	HUVEC_TFEB.out.macs2_peak_420	9.31879
chr1	33446434	33446654	HUVEC_TFEB.out.macs2_peak_421	4.49872
chr1	33446817	33446978	HUVEC_TFEB.out.macs2_peak_422	5.94877
chr1	33933289	33933439	HUVEC_TFEB.out.macs2_peak_423	3.47637
chr1	34270230	34270410	HUVEC_TFEB.out.macs2_peak_425	5.58642
chr1	34328340	34328490	HUVEC_TFEB.out.macs2_peak_426	3.47637
chr1	34852782	34852932	HUVEC_TFEB.out.macs2_peak_427	3.62443
chr1	34866363	34866542	HUVEC_TFEB.out.macs2_peak_428	3.3557
chr1	35031760	35031935	HUVEC_TFEB.out.macs2_peak_430	3.93135
chr1	35047556	35047728	HUVEC_TFEB.out.macs2_peak_431	4.86047
chr1	35261154	35261318	HUVEC_TFEB.out.macs2_peak_433	3.26296
chr1	35306106	35306274	HUVEC_TFEB.out.macs2_peak_435	4.29444
chr1	35377612	35377795	HUVEC_TFEB.out.macs2_peak_436	6.95301
chr1	35449391	35449675	HUVEC_TFEB.out.macs2_peak_437	14.5048
chr1	35452076	35452337	HUVEC_TFEB.out.macs2_peak_438	14.9606
chr1	35505996	35506204	HUVEC_TFEB.out.macs2_peak_439	8.46171
chr1	35762247	35762563	HUVEC_TFEB.out.macs2_peak_442	19.6731
chr1	35981539	35981689	HUVEC_TFEB.out.macs2_peak_443	5.4824
chr1	35991553	35991703	HUVEC_TFEB.out.macs2_peak_444	3.47637
chr1	36133527	36133836	HUVEC_TFEB.out.macs2_peak_445	7.86899
chr1	36149299	36149449	HUVEC_TFEB.out.macs2_peak_446	4.07966
chr1	36224128	36224460	HUVEC_TFEB.out.macs2_peak_447	9.01459
chr1	36300002	36300226	HUVEC_TFEB.out.macs2_peak_448	18.832
chr1	36328839	36329072	HUVEC_TFEB.out.macs2_peak_449	9.16635
chr1	36342956	36343147	HUVEC_TFEB.out.macs2_peak_450	4.07966
chr1	36373943	36374151	HUVEC_TFEB.out.macs2_peak_451	6.73105
chr1	36374778	36374999	HUVEC_TFEB.out.macs2_peak_452	4.98931
chr1	36450714	36450922	HUVEC_TFEB.out.macs2_peak_453	5.58642
chr1	36453367	36453523	HUVEC_TFEB.out.macs2_peak_454	6.73105
chr1	36464264	36464533	HUVEC_TFEB.out.macs2_peak_455	11.3449
chr1	36703762	36704012	HUVEC_TFEB.out.macs2_peak_456	4.49872
chr1	36925231	36925388	HUVEC_TFEB.out.macs2_peak_457	4.49872
chr1	37022503	37022653	HUVEC_TFEB.out.macs2_peak_458	3.47637
chr1	37174950	37175106	HUVEC_TFEB.out.macs2_peak_459	4.33257
chr1	37262511	37262682	HUVEC_TFEB.out.macs2_peak_460	4.49872
chr1	37479767	37479926	HUVEC_TFEB.out.macs2_peak_461	5.58642
chr1	37487471	37487651	HUVEC_TFEB.out.macs2_peak_462	4.49872
chr1	37534502	37534796	HUVEC_TFEB.out.macs2_peak_463	9.16635
chr1	37554224	37554473	HUVEC_TFEB.out.macs2_peak_464	12.8787
chr1	37576600	37576903	HUVEC_TFEB.out.macs2_peak_465	9.11865
chr1	37906370	37906618	HUVEC_TFEB.out.macs2_peak_466	4.18426
chr1	38012428	38012724	HUVEC_TFEB.out.macs2_peak_468	15.6976
chr1	38243933	38244109	HUVEC_TFEB.out.macs2_peak_469	3.47637
chr1	38246987	38247150	HUVEC_TFEB.out.macs2_peak_470	5.58642
chr1	38608989	38609139	HUVEC_TFEB.out.macs2_peak_471	5.58642
chr1	38728148	38728576	HUVEC_TFEB.out.macs2_peak_472	10.4476
chr1	38859668	38860098	HUVEC_TFEB.out.macs2_peak_473	82.485
chr1	39002705	39002881	HUVEC_TFEB.out.macs2_peak_474	3.95005
chr1	39047779	39047930	HUVEC_TFEB.out.macs2_peak_475	5.58642
chr1	39103558	39103813	HUVEC_TFEB.out.macs2_peak_476	3.46408
chr1	39132448	39132783	HUVEC_TFEB.out.macs2_peak_477	61.765
chr1	39132981	39133336	HUVEC_TFEB.out.macs2_peak_478	4.83886
chr1	39154595	39154768	HUVEC_TFEB.out.macs2_peak_479	6.97633
chr1	39155138	39155637	HUVEC_TFEB.out.macs2_peak_480	26.5242
chr1	39167990	39168201	HUVEC_TFEB.out.macs2_peak_481	4.49872
chr1	39178539	39178863	HUVEC_TFEB.out.macs2_peak_482	10.4796
chr1	39183928	39184343	HUVEC_TFEB.out.macs2_peak_483	5.89331
chr1	39185586	39185894	HUVEC_TFEB.out.macs2_peak_484	11.0684
chr1	39192029	39192386	HUVEC_TFEB.out.macs2_peak_485	20.0463
chr1	39398499	39399041	HUVEC_TFEB.out.macs2_peak_486a	18.7993
chr1	39398499	39399041	HUVEC_TFEB.out.macs2_peak_486b	10.1939
chr1	39409607	39409757	HUVEC_TFEB.out.macs2_peak_487	3.47637
chr1	39487525	39487675	HUVEC_TFEB.out.macs2_peak_488	4.49872
chr1	39799291	39799451	HUVEC_TFEB.out.macs2_peak_489	5.77741
chr1	40014280	40014542	HUVEC_TFEB.out.macs2_peak_490	11.4162
chr1	40015259	40015432	HUVEC_TFEB.out.macs2_peak_491	5.94877
chr1	40040631	40040847	HUVEC_TFEB.out.macs2_peak_492	9.94116
chr1	40057592	40057774	HUVEC_TFEB.out.macs2_peak_493	3.95005
chr1	40058698	40058876	HUVEC_TFEB.out.macs2_peak_494	4.86047
chr1	40059528	40059968	HUVEC_TFEB.out.macs2_peak_495	34.5687
chr1	40097079	40097363	HUVEC_TFEB.out.macs2_peak_496	14.5048
chr1	40130990	40131288	HUVEC_TFEB.out.macs2_peak_497	40.4055
chr1	40161256	40161406	HUVEC_TFEB.out.macs2_peak_498	6.30299
chr1	40180233	40180410	HUVEC_TFEB.out.macs2_peak_499	5.09139
chr1	40223765	40223996	HUVEC_TFEB.out.macs2_peak_500	3.47637
chr1	40248487	40248731	HUVEC_TFEB.out.macs2_peak_501	11.3449
chr1	40574812	40575156	HUVEC_TFEB.out.macs2_peak_503	5.08049
chr1	40646389	40646650	HUVEC_TFEB.out.macs2_peak_504	9.01459
chr1	40841671	40841843	HUVEC_TFEB.out.macs2_peak_505	4.83886
chr1	40875684	40876060	HUVEC_TFEB.out.macs2_peak_506	11.7967
chr1	40877680	40878064	HUVEC_TFEB.out.macs2_peak_507	9.01278
chr1	40948965	40949122	HUVEC_TFEB.out.macs2_peak_508	5.55371
chr1	41003711	41004000	HUVEC_TFEB.out.macs2_peak_509	7.92609
chr1	41045742	41045952	HUVEC_TFEB.out.macs2_peak_510	4.98931
chr1	41135311	41135673	HUVEC_TFEB.out.macs2_peak_511	9.01459
chr1	41166287	41166485	HUVEC_TFEB.out.macs2_peak_512	4.49872
chr1	41296379	41296529	HUVEC_TFEB.out.macs2_peak_513	3.47637
chr1	41333428	41333593	HUVEC_TFEB.out.macs2_peak_514	4.41054
chr1	41597163	41597313	HUVEC_TFEB.out.macs2_peak_516	4.41054
chr1	41684210	41684360	HUVEC_TFEB.out.macs2_peak_517	5.58642
chr1	41739081	41739379	HUVEC_TFEB.out.macs2_peak_518	5.58642
chr1	41783319	41783469	HUVEC_TFEB.out.macs2_peak_519	4.41054
chr1	41870235	41870540	HUVEC_TFEB.out.macs2_peak_520	9.01459
chr1	41902196	41902346	HUVEC_TFEB.out.macs2_peak_521	6.61114
chr1	42206139	42206413	HUVEC_TFEB.out.macs2_peak_522	13.7287
chr1	42214613	42214800	HUVEC_TFEB.out.macs2_peak_523	4.47099
chr1	42456004	42456154	HUVEC_TFEB.out.macs2_peak_525	6.95301
chr1	42941020	42941365	HUVEC_TFEB.out.macs2_peak_526	14.2955
chr1	42941839	42942017	HUVEC_TFEB.out.macs2_peak_527	4.07966
chr1	42967090	42967442	HUVEC_TFEB.out.macs2_peak_528	18.7492
chr1	43207440	43207644	HUVEC_TFEB.out.macs2_peak_530	3.13252
chr1	43232159	43232420	HUVEC_TFEB.out.macs2_peak_531	24.9434
chr1	43233891	43234041	HUVEC_TFEB.out.macs2_peak_532	4.49872
chr1	43274430	43274580	HUVEC_TFEB.out.macs2_peak_533	4.49872
chr1	43294459	43294745	HUVEC_TFEB.out.macs2_peak_534	24.9434
chr1	43453317	43453467	HUVEC_TFEB.out.macs2_peak_536	4.86047
chr1	43472496	43473066	HUVEC_TFEB.out.macs2_peak_537a	9.43038
chr1	43472496	43473066	HUVEC_TFEB.out.macs2_peak_537b	5.08049
chr1	43476049	43476284	HUVEC_TFEB.out.macs2_peak_538	7.20596
chr1	43688833	43689036	HUVEC_TFEB.out.macs2_peak_539	5.58642
chr1	43711107	43711388	HUVEC_TFEB.out.macs2_peak_540	4.47099
chr1	43824544	43824694	HUVEC_TFEB.out.macs2_peak_541	3.47637
chr1	43974803	43975059	HUVEC_TFEB.out.macs2_peak_542	18.3922
chr1	43979837	43979987	HUVEC_TFEB.out.macs2_peak_543	4.49872
chr1	44239234	44239384	HUVEC_TFEB.out.macs2_peak_544	4.98931
chr1	44276057	44276207	HUVEC_TFEB.out.macs2_peak_545	5.58642
chr1	44287303	44287453	HUVEC_TFEB.out.macs2_peak_546	3.47637
chr1	44400234	44400533	HUVEC_TFEB.out.macs2_peak_547	3.47637
chr1	44433338	44433507	HUVEC_TFEB.out.macs2_peak_548	3.62443
chr1	44532214	44532364	HUVEC_TFEB.out.macs2_peak_549	3.88421
chr1	44631846	44632167	HUVEC_TFEB.out.macs2_peak_550	11.4162
chr1	44807198	44807703	HUVEC_TFEB.out.macs2_peak_551	17.5734
chr1	44807784	44807938	HUVEC_TFEB.out.macs2_peak_552	3.62443
chr1	44947396	44947546	HUVEC_TFEB.out.macs2_peak_553	3.22608
chr1	45246807	45247015	HUVEC_TFEB.out.macs2_peak_555	4.79185
chr1	45256260	45256432	HUVEC_TFEB.out.macs2_peak_556	4.49872
chr1	45303940	45304126	HUVEC_TFEB.out.macs2_peak_557	3.47637
chr1	45307037	45307232	HUVEC_TFEB.out.macs2_peak_558	4.18426
chr1	45391524	45391674	HUVEC_TFEB.out.macs2_peak_560	3.88421
chr1	45394019	45394197	HUVEC_TFEB.out.macs2_peak_561	6.73105
chr1	45416425	45416640	HUVEC_TFEB.out.macs2_peak_563	5.34537
chr1	45543583	45543781	HUVEC_TFEB.out.macs2_peak_564	5.58642
chr1	45543856	45544125	HUVEC_TFEB.out.macs2_peak_565	28.1243
chr1	45550783	45551071	HUVEC_TFEB.out.macs2_peak_566	4.98931
chr1	45617752	45617961	HUVEC_TFEB.out.macs2_peak_568	12.1886
chr1	45815746	45816014	HUVEC_TFEB.out.macs2_peak_569	15.8563
chr1	46303370	46303714	HUVEC_TFEB.out.macs2_peak_570	9.11865
chr1	46684754	46684954	HUVEC_TFEB.out.macs2_peak_571	5.03165
chr1	46686294	46686648	HUVEC_TFEB.out.macs2_peak_572	21.4658
chr1	46857547	46857877	HUVEC_TFEB.out.macs2_peak_573	34.3355
chr1	47002877	47003027	HUVEC_TFEB.out.macs2_peak_574	4.49872
chr1	47023295	47023612	HUVEC_TFEB.out.macs2_peak_575	3.88421
chr1	47107895	47108362	HUVEC_TFEB.out.macs2_peak_577	71.0493
chr1	47417849	47417999	HUVEC_TFEB.out.macs2_peak_578	3.47637
chr1	47558777	47559145	HUVEC_TFEB.out.macs2_peak_579	4.98931
chr1	47569924	47570179	HUVEC_TFEB.out.macs2_peak_580	8.46171
chr1	47610825	47610979	HUVEC_TFEB.out.macs2_peak_581	5.58642
chr1	47650401	47650553	HUVEC_TFEB.out.macs2_peak_582	4.49872
chr1	47657234	47657609	HUVEC_TFEB.out.macs2_peak_583	14.4201
chr1	47666480	47666630	HUVEC_TFEB.out.macs2_peak_584	3.47637
chr1	47674844	47674994	HUVEC_TFEB.out.macs2_peak_585	4.07966
chr1	48958893	48959047	HUVEC_TFEB.out.macs2_peak_587	6.73105
chr1	49305087	49305289	HUVEC_TFEB.out.macs2_peak_588	5.58642
chr1	49719606	49719788	HUVEC_TFEB.out.macs2_peak_589	3.47637
chr1	50960158	50960454	HUVEC_TFEB.out.macs2_peak_590	14.9606
chr1	51222290	51222571	HUVEC_TFEB.out.macs2_peak_591	9.16635
chr1	51303900	51304198	HUVEC_TFEB.out.macs2_peak_592	4.98931
chr1	51310875	51311184	HUVEC_TFEB.out.macs2_peak_593	11.7663
chr1	51314329	51314674	HUVEC_TFEB.out.macs2_peak_594	48.3352
chr1	51331335	51331508	HUVEC_TFEB.out.macs2_peak_595	5.94877
chr1	51433728	51433910	HUVEC_TFEB.out.macs2_peak_596	8.10439
chr1	51438552	51438702	HUVEC_TFEB.out.macs2_peak_597	6.23066
chr1	51486425	51486575	HUVEC_TFEB.out.macs2_peak_598	5.58642
chr1	51514009	51514189	HUVEC_TFEB.out.macs2_peak_599	5.4824
chr1	51520121	51520271	HUVEC_TFEB.out.macs2_peak_600	3.47637
chr1	51549010	51549260	HUVEC_TFEB.out.macs2_peak_601	8.46171
chr1	51558364	51558687	HUVEC_TFEB.out.macs2_peak_602	13.1196
chr1	51569499	51569649	HUVEC_TFEB.out.macs2_peak_603	4.98931
chr1	51637144	51637365	HUVEC_TFEB.out.macs2_peak_604	11.2237
chr1	51671878	51672203	HUVEC_TFEB.out.macs2_peak_606	5.58642
chr1	51897712	51898027	HUVEC_TFEB.out.macs2_peak_607	14.2141
chr1	51945596	51945854	HUVEC_TFEB.out.macs2_peak_608	11.7663
chr1	51985466	51985700	HUVEC_TFEB.out.macs2_peak_610	4.07966
chr1	52366041	52366292	HUVEC_TFEB.out.macs2_peak_612	18.2204
chr1	52415015	52415248	HUVEC_TFEB.out.macs2_peak_613	5.89331
chr1	52698224	52698424	HUVEC_TFEB.out.macs2_peak_614	10.4476
chr1	52787991	52788243	HUVEC_TFEB.out.macs2_peak_615	11.8284
chr1	53047041	53047261	HUVEC_TFEB.out.macs2_peak_616	5.4824
chr1	53047773	53047943	HUVEC_TFEB.out.macs2_peak_617	4.55696
chr1	53188190	53188369	HUVEC_TFEB.out.macs2_peak_618	6.61114
chr1	53834144	53834294	HUVEC_TFEB.out.macs2_peak_619	3.88421
chr1	54143420	54143619	HUVEC_TFEB.out.macs2_peak_620	5.58642
chr1	54207397	54207582	HUVEC_TFEB.out.macs2_peak_621	5.4824
chr1	54229603	54229753	HUVEC_TFEB.out.macs2_peak_622	4.49872
chr1	54249871	54250098	HUVEC_TFEB.out.macs2_peak_623	12.2253
chr1	54413310	54413641	HUVEC_TFEB.out.macs2_peak_624	21.1948
chr1	54463921	54464259	HUVEC_TFEB.out.macs2_peak_625	10.2799
chr1	54464615	54465074	HUVEC_TFEB.out.macs2_peak_626	7.66459
chr1	54570842	54570992	HUVEC_TFEB.out.macs2_peak_627	4.07966
chr1	54577734	54577944	HUVEC_TFEB.out.macs2_peak_628	15.9199
chr1	54824046	54824196	HUVEC_TFEB.out.macs2_peak_629	4.49872
chr1	54866617	54866767	HUVEC_TFEB.out.macs2_peak_630	4.49872
chr1	54952999	54953204	HUVEC_TFEB.out.macs2_peak_631	7.78461
chr1	55179025	55179175	HUVEC_TFEB.out.macs2_peak_632	4.07966
chr1	55310672	55310825	HUVEC_TFEB.out.macs2_peak_633	5.46828
chr1	55318239	55318544	HUVEC_TFEB.out.macs2_peak_634	14.9606
chr1	55362585	55362894	HUVEC_TFEB.out.macs2_peak_637	23.3827
chr1	55380764	55380914	HUVEC_TFEB.out.macs2_peak_638	4.41054
chr1	55429072	55429595	HUVEC_TFEB.out.macs2_peak_640a	16.9823
chr1	55429072	55429595	HUVEC_TFEB.out.macs2_peak_640b	13.7287
chr1	55443705	55443950	HUVEC_TFEB.out.macs2_peak_641	5.94877
chr1	55576701	55576851	HUVEC_TFEB.out.macs2_peak_642	3.47637
chr1	55684141	55684380	HUVEC_TFEB.out.macs2_peak_643	5.89331
chr1	55894188	55894338	HUVEC_TFEB.out.macs2_peak_644	3.47637
chr1	56080040	56080537	HUVEC_TFEB.out.macs2_peak_645	18.7993
chr1	56132786	56132949	HUVEC_TFEB.out.macs2_peak_647	4.49872
chr1	56137857	56138012	HUVEC_TFEB.out.macs2_peak_648	4.98931
chr1	56149810	56150070	HUVEC_TFEB.out.macs2_peak_649	11.3404
chr1	56301762	56302270	HUVEC_TFEB.out.macs2_peak_650	23.3827
chr1	56340895	56341045	HUVEC_TFEB.out.macs2_peak_651	3.47637
chr1	56411651	56411959	HUVEC_TFEB.out.macs2_peak_652	7.92609
chr1	56441632	56441885	HUVEC_TFEB.out.macs2_peak_653	7.92609
chr1	56456651	56457176	HUVEC_TFEB.out.macs2_peak_654	6.70247
chr1	56457533	56458371	HUVEC_TFEB.out.macs2_peak_655	39.3523
chr1	56483194	56483381	HUVEC_TFEB.out.macs2_peak_656	5.86499
chr1	56490765	56490972	HUVEC_TFEB.out.macs2_peak_657	5.03165
chr1	56502730	56502903	HUVEC_TFEB.out.macs2_peak_658	4.98931
chr1	56506940	56507206	HUVEC_TFEB.out.macs2_peak_659	4.49872
chr1	56508535	56508927	HUVEC_TFEB.out.macs2_peak_660	22.8283
chr1	56515368	56515546	HUVEC_TFEB.out.macs2_peak_661	5.09139
chr1	56526895	56527104	HUVEC_TFEB.out.macs2_peak_662	11.7663
chr1	56676806	56676956	HUVEC_TFEB.out.macs2_peak_665	5.77741
chr1	57420511	57420709	HUVEC_TFEB.out.macs2_peak_666	4.3625
chr1	57621588	57621764	HUVEC_TFEB.out.macs2_peak_667	3.47637
chr1	58126312	58126462	HUVEC_TFEB.out.macs2_peak_668	3.4536
chr1	58395469	58395676	HUVEC_TFEB.out.macs2_peak_669	5.86499
chr1	58432761	58433175	HUVEC_TFEB.out.macs2_peak_670	10.1966
chr1	58576787	58577046	HUVEC_TFEB.out.macs2_peak_672	4.49872
chr1	58583929	58584292	HUVEC_TFEB.out.macs2_peak_673	24.2325
chr1	58584530	58584907	HUVEC_TFEB.out.macs2_peak_674	9.08008
chr1	58586405	58586572	HUVEC_TFEB.out.macs2_peak_675	8.91324
chr1	58592605	58592816	HUVEC_TFEB.out.macs2_peak_676	4.49872
chr1	58664915	58665112	HUVEC_TFEB.out.macs2_peak_677	4.98931
chr1	58727407	58727887	HUVEC_TFEB.out.macs2_peak_678	10.1679
chr1	58755338	58755858	HUVEC_TFEB.out.macs2_peak_679	65.6037
chr1	58763226	58763539	HUVEC_TFEB.out.macs2_peak_680	34.3355
chr1	58769362	58769512	HUVEC_TFEB.out.macs2_peak_681	5.58642
chr1	58803047	58803232	HUVEC_TFEB.out.macs2_peak_683	5.58642
chr1	58815072	58815399	HUVEC_TFEB.out.macs2_peak_684	6.23066
chr1	58816186	58816405	HUVEC_TFEB.out.macs2_peak_685	4.91098
chr1	58819771	58820164	HUVEC_TFEB.out.macs2_peak_686	21.1948
chr1	58823606	58823992	HUVEC_TFEB.out.macs2_peak_687a	3.62443
chr1	58823606	58823992	HUVEC_TFEB.out.macs2_peak_687b	12.5229
chr1	58844176	58844452	HUVEC_TFEB.out.macs2_peak_688	14.5048
chr1	58848716	58849450	HUVEC_TFEB.out.macs2_peak_689a	14.9606
chr1	58848716	58849450	HUVEC_TFEB.out.macs2_peak_689b	9.31879
chr1	58855321	58856002	HUVEC_TFEB.out.macs2_peak_690a	18.3635
chr1	58855321	58856002	HUVEC_TFEB.out.macs2_peak_690b	40.6812
chr1	58881551	58881895	HUVEC_TFEB.out.macs2_peak_691	15.6976
chr1	58883256	58883818	HUVEC_TFEB.out.macs2_peak_692	59.2214
chr1	58883969	58884183	HUVEC_TFEB.out.macs2_peak_693	8.46171
chr1	58893577	58893748	HUVEC_TFEB.out.macs2_peak_695	4.55696
chr1	58896770	58897048	HUVEC_TFEB.out.macs2_peak_696	4.18426
chr1	58899002	58899339	HUVEC_TFEB.out.macs2_peak_697	36.4869
chr1	58903785	58904200	HUVEC_TFEB.out.macs2_peak_698	6.95301
chr1	58909258	58909445	HUVEC_TFEB.out.macs2_peak_699	11.2084
chr1	59025201	59025583	HUVEC_TFEB.out.macs2_peak_700	21.5476
chr1	59062750	59063029	HUVEC_TFEB.out.macs2_peak_702	14.2141
chr1	59063683	59063909	HUVEC_TFEB.out.macs2_peak_703	12.9931
chr1	59072339	59072544	HUVEC_TFEB.out.macs2_peak_704	18.5684
chr1	59084127	59084564	HUVEC_TFEB.out.macs2_peak_706a	9.08008
chr1	59084127	59084564	HUVEC_TFEB.out.macs2_peak_706b	14.5048
chr1	59113034	59113302	HUVEC_TFEB.out.macs2_peak_707	7.88339
chr1	59151123	59151375	HUVEC_TFEB.out.macs2_peak_708	14.2892
chr1	59292701	59292993	HUVEC_TFEB.out.macs2_peak_709	3.22608
chr1	59332945	59333256	HUVEC_TFEB.out.macs2_peak_710	11.7663
chr1	59333691	59334263	HUVEC_TFEB.out.macs2_peak_711	28.1243
chr1	59401727	59401913	HUVEC_TFEB.out.macs2_peak_712	7.92609
chr1	59481621	59481818	HUVEC_TFEB.out.macs2_peak_713	3.47637
chr1	59484189	59484339	HUVEC_TFEB.out.macs2_peak_714	4.41054
chr1	59492032	59492245	HUVEC_TFEB.out.macs2_peak_715	3.88421
chr1	59521170	59521378	HUVEC_TFEB.out.macs2_peak_716	5.58642
chr1	59596349	59596785	HUVEC_TFEB.out.macs2_peak_717	12.9199
chr1	59606417	59606567	HUVEC_TFEB.out.macs2_peak_718	4.49872
chr1	59672936	59673115	HUVEC_TFEB.out.macs2_peak_719	7.78461
chr1	59674597	59674767	HUVEC_TFEB.out.macs2_peak_720	6.7607
chr1	59678870	59679199	HUVEC_TFEB.out.macs2_peak_721	8.81448
chr1	59743439	59744110	HUVEC_TFEB.out.macs2_peak_722	32.229
chr1	59750493	59751025	HUVEC_TFEB.out.macs2_peak_723	88.0125
chr1	59904960	59905165	HUVEC_TFEB.out.macs2_peak_724	3.47637
chr1	60068685	60068928	HUVEC_TFEB.out.macs2_peak_725	5.58642
chr1	60097336	60097507	HUVEC_TFEB.out.macs2_peak_726	3.47637
chr1	60101569	60101879	HUVEC_TFEB.out.macs2_peak_727	13.1196
chr1	60146254	60146506	HUVEC_TFEB.out.macs2_peak_728	15.6976
chr1	60169304	60169454	HUVEC_TFEB.out.macs2_peak_729	5.58642
chr1	60229896	60230046	HUVEC_TFEB.out.macs2_peak_730	3.47637
chr1	60471130	60471280	HUVEC_TFEB.out.macs2_peak_731	3.22608
chr1	60510188	60510482	HUVEC_TFEB.out.macs2_peak_732	28.2138
chr1	60573816	60573966	HUVEC_TFEB.out.macs2_peak_733	3.40397
chr1	60596853	60597336	HUVEC_TFEB.out.macs2_peak_734	11.3449
chr1	60599279	60599429	HUVEC_TFEB.out.macs2_peak_735	3.26296
chr1	60600275	60600550	HUVEC_TFEB.out.macs2_peak_736	16.1807
chr1	60939501	60939651	HUVEC_TFEB.out.macs2_peak_737	4.49872
chr1	60949426	60949726	HUVEC_TFEB.out.macs2_peak_738	37.3273
chr1	60957951	60958278	HUVEC_TFEB.out.macs2_peak_739	9.24741
chr1	60961202	60961494	HUVEC_TFEB.out.macs2_peak_740	16.631
chr1	60963000	60963171	HUVEC_TFEB.out.macs2_peak_741	4.07966
chr1	60963283	60963433	HUVEC_TFEB.out.macs2_peak_742	3.30871
chr1	60990103	60990502	HUVEC_TFEB.out.macs2_peak_743	4.98931
chr1	61184288	61184487	HUVEC_TFEB.out.macs2_peak_744	3.47637
chr1	61184888	61185038	HUVEC_TFEB.out.macs2_peak_745	5.58642
chr1	61210737	61210887	HUVEC_TFEB.out.macs2_peak_746	4.49872
chr1	61287504	61287794	HUVEC_TFEB.out.macs2_peak_748	4.3625
chr1	61289641	61289845	HUVEC_TFEB.out.macs2_peak_749	3.22608
chr1	61388715	61388940	HUVEC_TFEB.out.macs2_peak_750	7.66459
chr1	61403894	61404670	HUVEC_TFEB.out.macs2_peak_751a	12.9931
chr1	61403894	61404670	HUVEC_TFEB.out.macs2_peak_751b	11.7663
chr1	61419282	61419452	HUVEC_TFEB.out.macs2_peak_752	6.69335
chr1	61436185	61436354	HUVEC_TFEB.out.macs2_peak_753	4.98931
chr1	61436669	61437028	HUVEC_TFEB.out.macs2_peak_754	7.99793
chr1	61606184	61606674	HUVEC_TFEB.out.macs2_peak_755	19.6141
chr1	61636435	61636722	HUVEC_TFEB.out.macs2_peak_756	9.25272
chr1	61660459	61660636	HUVEC_TFEB.out.macs2_peak_757	4.86047
chr1	61687948	61688113	HUVEC_TFEB.out.macs2_peak_758	4.98931
chr1	61828951	61829118	HUVEC_TFEB.out.macs2_peak_759	5.89331
chr1	61852787	61852937	HUVEC_TFEB.out.macs2_peak_761	4.55696
chr1	62076293	62076511	HUVEC_TFEB.out.macs2_peak_762	4.23865
chr1	62187691	62187841	HUVEC_TFEB.out.macs2_peak_763	3.47637
chr1	62522468	62522618	HUVEC_TFEB.out.macs2_peak_764	3.47637
chr1	62548984	62549137	HUVEC_TFEB.out.macs2_peak_765	4.91625
chr1	62911847	62911997	HUVEC_TFEB.out.macs2_peak_766	3.46408
chr1	63463285	63463573	HUVEC_TFEB.out.macs2_peak_767	10.2513
chr1	63651213	63651496	HUVEC_TFEB.out.macs2_peak_768	14.2892
chr1	63692066	63692323	HUVEC_TFEB.out.macs2_peak_769	4.07966
chr1	63746352	63746639	HUVEC_TFEB.out.macs2_peak_770	7.99793
chr1	63897843	63898019	HUVEC_TFEB.out.macs2_peak_772	5.58642
chr1	63937591	63937741	HUVEC_TFEB.out.macs2_peak_774	3.47637
chr1	64006841	64007038	HUVEC_TFEB.out.macs2_peak_775	5.94583
chr1	64039522	64039911	HUVEC_TFEB.out.macs2_peak_776	11.7086
chr1	64050518	64050668	HUVEC_TFEB.out.macs2_peak_777	4.49872
chr1	64171809	64171959	HUVEC_TFEB.out.macs2_peak_778	5.4824
chr1	64231193	64231354	HUVEC_TFEB.out.macs2_peak_779	5.58642
chr1	64292046	64292315	HUVEC_TFEB.out.macs2_peak_780	3.47637
chr1	64476262	64476962	HUVEC_TFEB.out.macs2_peak_781a	10.2799
chr1	64476262	64476962	HUVEC_TFEB.out.macs2_peak_781b	15.9199
chr1	64731115	64731265	HUVEC_TFEB.out.macs2_peak_782	3.47637
chr1	64822732	64822882	HUVEC_TFEB.out.macs2_peak_783	3.09116
chr1	64864063	64864446	HUVEC_TFEB.out.macs2_peak_784	14.9606
chr1	64879158	64879717	HUVEC_TFEB.out.macs2_peak_785a	14.9606
chr1	64879158	64879717	HUVEC_TFEB.out.macs2_peak_785b	17.4972
chr1	64884731	64884987	HUVEC_TFEB.out.macs2_peak_786	10.1966
chr1	64891609	64891785	HUVEC_TFEB.out.macs2_peak_787	4.35172
chr1	64898174	64898588	HUVEC_TFEB.out.macs2_peak_788a	6.6833
chr1	64898174	64898588	HUVEC_TFEB.out.macs2_peak_788b	3.62443
chr1	64917353	64917908	HUVEC_TFEB.out.macs2_peak_789	15.8563
chr1	64962478	64962656	HUVEC_TFEB.out.macs2_peak_790	4.49872
chr1	65271479	65271687	HUVEC_TFEB.out.macs2_peak_792	3.47637
chr1	65412223	65412393	HUVEC_TFEB.out.macs2_peak_794	5.58642
chr1	65423981	65424185	HUVEC_TFEB.out.macs2_peak_795	12.4059
chr1	65425936	65426086	HUVEC_TFEB.out.macs2_peak_796	3.21838
chr1	65524887	65525240	HUVEC_TFEB.out.macs2_peak_797	4.07966
chr1	65606589	65606754	HUVEC_TFEB.out.macs2_peak_798	4.07966
chr1	65812093	65812248	HUVEC_TFEB.out.macs2_peak_799	4.07966
chr1	66246961	66247143	HUVEC_TFEB.out.macs2_peak_802	6.26306
chr1	66266830	66267019	HUVEC_TFEB.out.macs2_peak_803	5.08049
chr1	66332132	66332287	HUVEC_TFEB.out.macs2_peak_804	4.35172
chr1	66335975	66336301	HUVEC_TFEB.out.macs2_peak_805	25.6079
chr1	66350136	66350306	HUVEC_TFEB.out.macs2_peak_806	4.83886
chr1	66371359	66371638	HUVEC_TFEB.out.macs2_peak_807	4.98931
chr1	66371766	66371994	HUVEC_TFEB.out.macs2_peak_808	9.16635
chr1	66439121	66439282	HUVEC_TFEB.out.macs2_peak_809	5.4824
chr1	66464878	66465141	HUVEC_TFEB.out.macs2_peak_810	7.99793
chr1	66494520	66494897	HUVEC_TFEB.out.macs2_peak_811	24.2976
chr1	66505963	66506402	HUVEC_TFEB.out.macs2_peak_812	49.7835
chr1	66527743	66528141	HUVEC_TFEB.out.macs2_peak_813	54.8491
chr1	66543456	66543755	HUVEC_TFEB.out.macs2_peak_814	5.08049
chr1	66564257	66564742	HUVEC_TFEB.out.macs2_peak_816	46.838
chr1	66578968	66579203	HUVEC_TFEB.out.macs2_peak_817	12.5229
chr1	66625316	66625466	HUVEC_TFEB.out.macs2_peak_818	4.41054
chr1	66729169	66729420	HUVEC_TFEB.out.macs2_peak_820	7.99793
chr1	66758305	66758478	HUVEC_TFEB.out.macs2_peak_821	6.73105
chr1	66944689	66945019	HUVEC_TFEB.out.macs2_peak_823	21.4658
chr1	67019445	67019859	HUVEC_TFEB.out.macs2_peak_824	5.58642
chr1	67337435	67337605	HUVEC_TFEB.out.macs2_peak_825	3.47637
chr1	67445801	67445951	HUVEC_TFEB.out.macs2_peak_826	3.22608
chr1	67565738	67565888	HUVEC_TFEB.out.macs2_peak_827	3.88421
chr1	67606833	67606983	HUVEC_TFEB.out.macs2_peak_829	5.58642
chr1	67626440	67626860	HUVEC_TFEB.out.macs2_peak_830	50.1232
chr1	67675033	67675183	HUVEC_TFEB.out.macs2_peak_831	3.47637
chr1	67682795	67683031	HUVEC_TFEB.out.macs2_peak_832	3.03339
chr1	67684119	67684272	HUVEC_TFEB.out.macs2_peak_833	4.02892
chr1	67686720	67687059	HUVEC_TFEB.out.macs2_peak_834	28.6271
chr1	67713437	67713659	HUVEC_TFEB.out.macs2_peak_835	10.4796
chr1	67723803	67724035	HUVEC_TFEB.out.macs2_peak_836	7.92609
chr1	67724950	67725234	HUVEC_TFEB.out.macs2_peak_837	4.07966
chr1	67726293	67726636	HUVEC_TFEB.out.macs2_peak_838	12.9931
chr1	67736058	67736324	HUVEC_TFEB.out.macs2_peak_839	10.9306
chr1	67752392	67752668	HUVEC_TFEB.out.macs2_peak_840	9.27332
chr1	67830288	67830612	HUVEC_TFEB.out.macs2_peak_841	18.3635
chr1	67831991	67832401	HUVEC_TFEB.out.macs2_peak_842	24.9434
chr1	67833406	67833575	HUVEC_TFEB.out.macs2_peak_844	3.47637
chr1	67840526	67840881	HUVEC_TFEB.out.macs2_peak_845	15.9199
chr1	67847484	67847816	HUVEC_TFEB.out.macs2_peak_846	27.0235
chr1	67850656	67851055	HUVEC_TFEB.out.macs2_peak_847	13.1196
chr1	67855569	67855741	HUVEC_TFEB.out.macs2_peak_848	11.5826
chr1	67883152	67883320	HUVEC_TFEB.out.macs2_peak_849	5.58642
chr1	67884658	67884808	HUVEC_TFEB.out.macs2_peak_850	4.86047
chr1	67890056	67890210	HUVEC_TFEB.out.macs2_peak_852	5.4824
chr1	68178081	68178287	HUVEC_TFEB.out.macs2_peak_855	7.37141
chr1	68232340	68232715	HUVEC_TFEB.out.macs2_peak_856	12.5229
chr1	68329457	68329607	HUVEC_TFEB.out.macs2_peak_857	4.49872
chr1	68331262	68331447	HUVEC_TFEB.out.macs2_peak_858	3.47637
chr1	68367515	68367690	HUVEC_TFEB.out.macs2_peak_859	3.22608
chr1	68384490	68384907	HUVEC_TFEB.out.macs2_peak_860	7.99793
chr1	68385025	68385208	HUVEC_TFEB.out.macs2_peak_861	5.83025
chr1	68542687	68542837	HUVEC_TFEB.out.macs2_peak_863	5.58642
chr1	68551592	68551758	HUVEC_TFEB.out.macs2_peak_864	5.94877
chr1	69572966	69573244	HUVEC_TFEB.out.macs2_peak_867	10.4476
chr1	69610332	69610482	HUVEC_TFEB.out.macs2_peak_869	3.21838
chr1	69858563	69858919	HUVEC_TFEB.out.macs2_peak_870	6.73105
chr1	69911446	69911788	HUVEC_TFEB.out.macs2_peak_871	3.46408
chr1	69983049	69983252	HUVEC_TFEB.out.macs2_peak_872	4.86047
chr1	69994405	69994614	HUVEC_TFEB.out.macs2_peak_873	4.49872
chr1	70017889	70018153	HUVEC_TFEB.out.macs2_peak_874	5.58642
chr1	70031659	70031809	HUVEC_TFEB.out.macs2_peak_875	3.47637
chr1	70043762	70044100	HUVEC_TFEB.out.macs2_peak_876	19.8067
chr1	70044892	70045216	HUVEC_TFEB.out.macs2_peak_877	14.1726
chr1	70156611	70156945	HUVEC_TFEB.out.macs2_peak_878	14.9606
chr1	70244827	70244977	HUVEC_TFEB.out.macs2_peak_879	5.58642
chr1	70375647	70375804	HUVEC_TFEB.out.macs2_peak_881	4.49872
chr1	70506425	70506575	HUVEC_TFEB.out.macs2_peak_882	3.05077
chr1	71074695	71074946	HUVEC_TFEB.out.macs2_peak_883	15.6258
chr1	71226096	71226246	HUVEC_TFEB.out.macs2_peak_884	4.86047
chr1	71303896	71304139	HUVEC_TFEB.out.macs2_peak_885	11.7204
chr1	71907702	71907852	HUVEC_TFEB.out.macs2_peak_886	3.22608
chr1	72050549	72050907	HUVEC_TFEB.out.macs2_peak_887	9.16635
chr1	72051626	72051776	HUVEC_TFEB.out.macs2_peak_888	3.47637
chr1	72722310	72722460	HUVEC_TFEB.out.macs2_peak_890	3.40397
chr1	72846572	72846783	HUVEC_TFEB.out.macs2_peak_891	11.3449
chr1	73518408	73518602	HUVEC_TFEB.out.macs2_peak_892	3.47637
chr1	73529045	73529211	HUVEC_TFEB.out.macs2_peak_893	5.58642
chr1	73593401	73593551	HUVEC_TFEB.out.macs2_peak_894	6.32186
chr1	73604776	73604970	HUVEC_TFEB.out.macs2_peak_896	9.16635
chr1	73967775	73967925	HUVEC_TFEB.out.macs2_peak_897	3.47637
chr1	74028380	74028530	HUVEC_TFEB.out.macs2_peak_898	4.35172
chr1	75412739	75412889	HUVEC_TFEB.out.macs2_peak_901	3.47637
chr1	75452637	75452787	HUVEC_TFEB.out.macs2_peak_902	3.4536
chr1	75522416	75522576	HUVEC_TFEB.out.macs2_peak_903	5.3172
chr1	75533180	75533330	HUVEC_TFEB.out.macs2_peak_904	5.58642
chr1	75542828	75543127	HUVEC_TFEB.out.macs2_peak_905	20.0463
chr1	75550569	75550884	HUVEC_TFEB.out.macs2_peak_906	10.4476
chr1	75579034	75579433	HUVEC_TFEB.out.macs2_peak_907	5.86499
chr1	75600943	75601126	HUVEC_TFEB.out.macs2_peak_909	4.07966
chr1	75943093	75943346	HUVEC_TFEB.out.macs2_peak_913	6.73105
chr1	75969646	75969877	HUVEC_TFEB.out.macs2_peak_914	4.07966
chr1	76068365	76068515	HUVEC_TFEB.out.macs2_peak_915	3.47637
chr1	76068673	76068888	HUVEC_TFEB.out.macs2_peak_916	4.49872
chr1	76074500	76074719	HUVEC_TFEB.out.macs2_peak_917	6.95301
chr1	76076009	76076245	HUVEC_TFEB.out.macs2_peak_918	3.88421
chr1	76425809	76425974	HUVEC_TFEB.out.macs2_peak_919	4.07966
chr1	77188833	77189315	HUVEC_TFEB.out.macs2_peak_921	12.1886
chr1	77271920	77272221	HUVEC_TFEB.out.macs2_peak_922	48.5841
chr1	77412532	77412690	HUVEC_TFEB.out.macs2_peak_923	4.8059
chr1	77505077	77505398	HUVEC_TFEB.out.macs2_peak_925	4.83886
chr1	77513927	77514181	HUVEC_TFEB.out.macs2_peak_926	3.97957
chr1	77536730	77537087	HUVEC_TFEB.out.macs2_peak_927	34.2781
chr1	77682893	77683051	HUVEC_TFEB.out.macs2_peak_928	7.53305
chr1	77832992	77833193	HUVEC_TFEB.out.macs2_peak_929	4.18426
chr1	77876714	77876864	HUVEC_TFEB.out.macs2_peak_930	3.47637
chr1	77929899	77930138	HUVEC_TFEB.out.macs2_peak_931	10.2513
chr1	77975472	77975688	HUVEC_TFEB.out.macs2_peak_932	6.69335
chr1	78078556	78078717	HUVEC_TFEB.out.macs2_peak_933	4.33257
chr1	78097086	78097266	HUVEC_TFEB.out.macs2_peak_934	5.94877
chr1	78101625	78101810	HUVEC_TFEB.out.macs2_peak_935	5.94583
chr1	78102224	78102423	HUVEC_TFEB.out.macs2_peak_936	5.34537
chr1	78110714	78110970	HUVEC_TFEB.out.macs2_peak_937	5.58642
chr1	78136500	78136650	HUVEC_TFEB.out.macs2_peak_938	3.47637
chr1	78327993	78328155	HUVEC_TFEB.out.macs2_peak_939	5.94877
chr1	78340122	78340365	HUVEC_TFEB.out.macs2_peak_940	36.4869
chr1	78506473	78506657	HUVEC_TFEB.out.macs2_peak_941	3.47637
chr1	78692439	78692632	HUVEC_TFEB.out.macs2_peak_943	12.5229
chr1	78821729	78821879	HUVEC_TFEB.out.macs2_peak_944	3.47637
chr1	78831656	78832157	HUVEC_TFEB.out.macs2_peak_945	21.4658
chr1	78833360	78833929	HUVEC_TFEB.out.macs2_peak_946	60.3024
chr1	79006720	79006895	HUVEC_TFEB.out.macs2_peak_948	4.29444
chr1	79042218	79042368	HUVEC_TFEB.out.macs2_peak_949	4.98931
chr1	79079774	79080230	HUVEC_TFEB.out.macs2_peak_950	38.4079
chr1	79082334	79082594	HUVEC_TFEB.out.macs2_peak_951	4.43205
chr1	79161156	79161420	HUVEC_TFEB.out.macs2_peak_952	7.92609
chr1	79188486	79188799	HUVEC_TFEB.out.macs2_peak_953	4.07966
chr1	79193182	79193339	HUVEC_TFEB.out.macs2_peak_954	4.07966
chr1	79193621	79193897	HUVEC_TFEB.out.macs2_peak_955	4.18426
chr1	79293710	79293895	HUVEC_TFEB.out.macs2_peak_957	6.97633
chr1	79310968	79311150	HUVEC_TFEB.out.macs2_peak_958	4.49872
chr1	79323244	79323607	HUVEC_TFEB.out.macs2_peak_959	43.5615
chr1	79427007	79427159	HUVEC_TFEB.out.macs2_peak_960	5.58642
chr1	79575595	79575776	HUVEC_TFEB.out.macs2_peak_962	7.52507
chr1	79680736	79680886	HUVEC_TFEB.out.macs2_peak_963	3.47637
chr1	79773160	79773312	HUVEC_TFEB.out.macs2_peak_964	4.41054
chr1	79811072	79811384	HUVEC_TFEB.out.macs2_peak_965	4.49872
chr1	79859503	79859889	HUVEC_TFEB.out.macs2_peak_966	11.9451
chr1	79900083	79900233	HUVEC_TFEB.out.macs2_peak_967	4.91098
chr1	80304119	80304269	HUVEC_TFEB.out.macs2_peak_969	3.47637
chr1	80896916	80897175	HUVEC_TFEB.out.macs2_peak_970	3.47637
chr1	81158569	81158751	HUVEC_TFEB.out.macs2_peak_971	4.24212
chr1	81179393	81179639	HUVEC_TFEB.out.macs2_peak_972	6.73105
chr1	81193464	81193703	HUVEC_TFEB.out.macs2_peak_973	4.07966
chr1	81340302	81340608	HUVEC_TFEB.out.macs2_peak_974	26.5242
chr1	81398950	81399312	HUVEC_TFEB.out.macs2_peak_975	7.53305
chr1	81547069	81547219	HUVEC_TFEB.out.macs2_peak_976	3.47637
chr1	81678178	81678360	HUVEC_TFEB.out.macs2_peak_977	3.60013
chr1	81703550	81703876	HUVEC_TFEB.out.macs2_peak_979	5.95776
chr1	81707119	81707345	HUVEC_TFEB.out.macs2_peak_980	5.08049
chr1	81717311	81717526	HUVEC_TFEB.out.macs2_peak_981	14.9606
chr1	81731994	81732225	HUVEC_TFEB.out.macs2_peak_982	4.98931
chr1	81751087	81751430	HUVEC_TFEB.out.macs2_peak_983	6.5311
chr1	81885681	81885831	HUVEC_TFEB.out.macs2_peak_984	4.49872
chr1	81887720	81887932	HUVEC_TFEB.out.macs2_peak_985	6.95301
chr1	81978670	81978835	HUVEC_TFEB.out.macs2_peak_986	4.98931
chr1	82081197	82081347	HUVEC_TFEB.out.macs2_peak_987	3.40397
chr1	82182047	82182197	HUVEC_TFEB.out.macs2_peak_988	3.47637
chr1	82286025	82286185	HUVEC_TFEB.out.macs2_peak_989	4.49872
chr1	82398476	82398639	HUVEC_TFEB.out.macs2_peak_991	3.22608
chr1	82400542	82400831	HUVEC_TFEB.out.macs2_peak_992	4.83886
chr1	82432024	82432174	HUVEC_TFEB.out.macs2_peak_993	3.47637
chr1	82487106	82487256	HUVEC_TFEB.out.macs2_peak_994	3.93135
chr1	82565215	82565529	HUVEC_TFEB.out.macs2_peak_995	4.18426
chr1	82568698	82568848	HUVEC_TFEB.out.macs2_peak_996	3.4536
chr1	82662140	82662401	HUVEC_TFEB.out.macs2_peak_998	5.4824
chr1	82704538	82704778	HUVEC_TFEB.out.macs2_peak_999	17.4972
chr1	82842372	82842522	HUVEC_TFEB.out.macs2_peak_1001	4.49872
chr1	82919776	82920241	HUVEC_TFEB.out.macs2_peak_1002	18.832
chr1	82920555	82920867	HUVEC_TFEB.out.macs2_peak_1003	9.16635
chr1	83145901	83146212	HUVEC_TFEB.out.macs2_peak_1004	7.99793
chr1	83151223	83151451	HUVEC_TFEB.out.macs2_peak_1005	6.7607
chr1	83251608	83251826	HUVEC_TFEB.out.macs2_peak_1006	4.07966
chr1	83480091	83480286	HUVEC_TFEB.out.macs2_peak_1007	3.47637
chr1	83494192	83494342	HUVEC_TFEB.out.macs2_peak_1008	4.49872
chr1	83609897	83610047	HUVEC_TFEB.out.macs2_peak_1010	4.07966
chr1	84156342	84156509	HUVEC_TFEB.out.macs2_peak_1011	4.49872
chr1	84163689	84163876	HUVEC_TFEB.out.macs2_peak_1012	3.40397
chr1	84245487	84246073	HUVEC_TFEB.out.macs2_peak_1013	53.2055
chr1	84365622	84365828	HUVEC_TFEB.out.macs2_peak_1014	7.37141
chr1	84365885	84366087	HUVEC_TFEB.out.macs2_peak_1015	3.53412
chr1	84406818	84406978	HUVEC_TFEB.out.macs2_peak_1016	5.4824
chr1	84547111	84547358	HUVEC_TFEB.out.macs2_peak_1017	4.23865
chr1	84600871	84601054	HUVEC_TFEB.out.macs2_peak_1019	5.94877
chr1	84683424	84683654	HUVEC_TFEB.out.macs2_peak_1021	4.49872
chr1	84854335	84854703	HUVEC_TFEB.out.macs2_peak_1022	59.85
chr1	84950643	84950802	HUVEC_TFEB.out.macs2_peak_1024	4.49872
chr1	84972637	84972817	HUVEC_TFEB.out.macs2_peak_1025	6.69335
chr1	85113101	85113425	HUVEC_TFEB.out.macs2_peak_1026	3.22608
chr1	85264186	85264336	HUVEC_TFEB.out.macs2_peak_1027	4.07966
chr1	85275287	85275437	HUVEC_TFEB.out.macs2_peak_1028	5.77741
chr1	85276441	85276649	HUVEC_TFEB.out.macs2_peak_1029	3.79301
chr1	85297751	85298546	HUVEC_TFEB.out.macs2_peak_1030	25.0483
chr1	85314070	85314235	HUVEC_TFEB.out.macs2_peak_1031	5.58642
chr1	85322612	85323077	HUVEC_TFEB.out.macs2_peak_1033	31.3661
chr1	85328969	85329440	HUVEC_TFEB.out.macs2_peak_1034	52.1848
chr1	85330994	85331154	HUVEC_TFEB.out.macs2_peak_1035	5.4824
chr1	85333303	85333526	HUVEC_TFEB.out.macs2_peak_1036	7.99793
chr1	85336415	85336565	HUVEC_TFEB.out.macs2_peak_1037	5.4824
chr1	85339144	85339502	HUVEC_TFEB.out.macs2_peak_1038	16.3197
chr1	85569188	85569364	HUVEC_TFEB.out.macs2_peak_1039	6.73105
chr1	85580683	85580915	HUVEC_TFEB.out.macs2_peak_1041	4.98931
chr1	85607171	85607555	HUVEC_TFEB.out.macs2_peak_1042	4.98931
chr1	85801568	85801911	HUVEC_TFEB.out.macs2_peak_1044	14.5048
chr1	86095662	86095855	HUVEC_TFEB.out.macs2_peak_1045	4.98931
chr1	86119246	86119466	HUVEC_TFEB.out.macs2_peak_1046	4.49872
chr1	86345129	86345327	HUVEC_TFEB.out.macs2_peak_1048	10.9477
chr1	86527298	86527561	HUVEC_TFEB.out.macs2_peak_1049	10.4476
chr1	86648384	86648572	HUVEC_TFEB.out.macs2_peak_1051	6.97633
chr1	86696650	86696801	HUVEC_TFEB.out.macs2_peak_1052	4.55696
chr1	86709544	86709717	HUVEC_TFEB.out.macs2_peak_1053	5.15257
chr1	86774331	86774628	HUVEC_TFEB.out.macs2_peak_1054	12.5229
chr1	86778500	86778773	HUVEC_TFEB.out.macs2_peak_1055	25.6079
chr1	86787699	86787865	HUVEC_TFEB.out.macs2_peak_1056	4.41054
chr1	86788299	86788900	HUVEC_TFEB.out.macs2_peak_1057	96.4399
chr1	86809395	86809545	HUVEC_TFEB.out.macs2_peak_1058	4.49872
chr1	86926402	86926601	HUVEC_TFEB.out.macs2_peak_1059	8.62423
chr1	86992976	86993126	HUVEC_TFEB.out.macs2_peak_1060	4.49872
chr1	87224189	87224580	HUVEC_TFEB.out.macs2_peak_1061	19.7681
chr1	87240643	87240793	HUVEC_TFEB.out.macs2_peak_1062	3.40397
chr1	87473181	87473668	HUVEC_TFEB.out.macs2_peak_1064	13.7287
chr1	87556444	87556658	HUVEC_TFEB.out.macs2_peak_1065	5.89331
chr1	87579267	87579417	HUVEC_TFEB.out.macs2_peak_1066	4.49872
chr1	87765703	87765938	HUVEC_TFEB.out.macs2_peak_1067	6.95301
chr1	87968346	87968888	HUVEC_TFEB.out.macs2_peak_1069	10.1966
chr1	88115291	88115444	HUVEC_TFEB.out.macs2_peak_1070	4.86047
chr1	88327806	88327989	HUVEC_TFEB.out.macs2_peak_1072	7.92609
chr1	88383325	88383475	HUVEC_TFEB.out.macs2_peak_1073	5.58642
chr1	88649114	88649371	HUVEC_TFEB.out.macs2_peak_1075	3.22608
chr1	88741542	88741702	HUVEC_TFEB.out.macs2_peak_1076	4.98931
chr1	89200797	89200959	HUVEC_TFEB.out.macs2_peak_1078	4.47099
chr1	89299820	89299993	HUVEC_TFEB.out.macs2_peak_1080	4.49872
chr1	89308276	89308426	HUVEC_TFEB.out.macs2_peak_1081	3.47637
chr1	89403845	89403995	HUVEC_TFEB.out.macs2_peak_1082	5.58642
chr1	89466678	89466828	HUVEC_TFEB.out.macs2_peak_1083	3.47637
chr1	89527863	89528190	HUVEC_TFEB.out.macs2_peak_1084	4.41054
chr1	89538428	89538692	HUVEC_TFEB.out.macs2_peak_1085	4.98931
chr1	89545605	89545916	HUVEC_TFEB.out.macs2_peak_1086	6.73105
chr1	89580596	89580746	HUVEC_TFEB.out.macs2_peak_1087	5.58642
chr1	89605779	89606029	HUVEC_TFEB.out.macs2_peak_1088	8.81448
chr1	89636309	89636536	HUVEC_TFEB.out.macs2_peak_1089	7.99793
chr1	89692791	89693062	HUVEC_TFEB.out.macs2_peak_1090	9.27332
chr1	89709947	89710289	HUVEC_TFEB.out.macs2_peak_1091	13.1687
chr1	89719910	89720261	HUVEC_TFEB.out.macs2_peak_1092	10.2513
chr1	89721457	89721625	HUVEC_TFEB.out.macs2_peak_1093	5.77741
chr1	89920034	89920184	HUVEC_TFEB.out.macs2_peak_1094	3.40397
chr1	90393115	90393269	HUVEC_TFEB.out.macs2_peak_1096	5.77741
chr1	90403205	90403403	HUVEC_TFEB.out.macs2_peak_1097	4.07966
chr1	91021147	91021302	HUVEC_TFEB.out.macs2_peak_1098	5.21524
chr1	91054643	91054793	HUVEC_TFEB.out.macs2_peak_1099	3.47637
chr1	91080686	91080925	HUVEC_TFEB.out.macs2_peak_1100	9.16635
chr1	91439005	91439289	HUVEC_TFEB.out.macs2_peak_1101	15.9199
chr1	91451918	91452068	HUVEC_TFEB.out.macs2_peak_1102	3.47637
chr1	91555617	91555767	HUVEC_TFEB.out.macs2_peak_1103	5.4824
chr1	91569830	91569989	HUVEC_TFEB.out.macs2_peak_1104	6.95301
chr1	91582544	91582895	HUVEC_TFEB.out.macs2_peak_1105	12.9931
chr1	91637434	91637741	HUVEC_TFEB.out.macs2_peak_1106	14.9606
chr1	91650642	91651072	HUVEC_TFEB.out.macs2_peak_1107	21.4658
chr1	91672835	91672985	HUVEC_TFEB.out.macs2_peak_1109	5.15257
chr1	91781402	91781778	HUVEC_TFEB.out.macs2_peak_1110	6.61114
chr1	91794238	91794492	HUVEC_TFEB.out.macs2_peak_1111	4.49872
chr1	91886120	91886270	HUVEC_TFEB.out.macs2_peak_1112	4.49872
chr1	91890233	91890383	HUVEC_TFEB.out.macs2_peak_1113	4.47099
chr1	91912269	91912550	HUVEC_TFEB.out.macs2_peak_1114	16.2172
chr1	92030878	92031175	HUVEC_TFEB.out.macs2_peak_1115	16.2172
chr1	92159397	92159547	HUVEC_TFEB.out.macs2_peak_1117	3.22608
chr1	92275041	92275191	HUVEC_TFEB.out.macs2_peak_1118	5.58642
chr1	92376366	92376580	HUVEC_TFEB.out.macs2_peak_1119	14.2955
chr1	92537087	92537341	HUVEC_TFEB.out.macs2_peak_1122	13.8677
chr1	92538173	92538382	HUVEC_TFEB.out.macs2_peak_1123	3.11719
chr1	92705662	92705895	HUVEC_TFEB.out.macs2_peak_1124	14.874
chr1	92778997	92779174	HUVEC_TFEB.out.macs2_peak_1125	4.18426
chr1	93014248	93014518	HUVEC_TFEB.out.macs2_peak_1126	3.95005
chr1	93079161	93079336	HUVEC_TFEB.out.macs2_peak_1127	6.32186
chr1	93567589	93567770	HUVEC_TFEB.out.macs2_peak_1129	5.08049
chr1	93611839	93611989	HUVEC_TFEB.out.macs2_peak_1130	4.23865
chr1	93619525	93619712	HUVEC_TFEB.out.macs2_peak_1131	5.27948
chr1	93625573	93625762	HUVEC_TFEB.out.macs2_peak_1132	4.07966
chr1	93662905	93663062	HUVEC_TFEB.out.macs2_peak_1133	7.35903
chr1	93663483	93663633	HUVEC_TFEB.out.macs2_peak_1134	4.07966
chr1	93666918	93667078	HUVEC_TFEB.out.macs2_peak_1135	4.98931
chr1	93669926	93670076	HUVEC_TFEB.out.macs2_peak_1136	4.07966
chr1	93670220	93670396	HUVEC_TFEB.out.macs2_peak_1137	5.94877
chr1	93672186	93672415	HUVEC_TFEB.out.macs2_peak_1138	7.79026
chr1	93693124	93693630	HUVEC_TFEB.out.macs2_peak_1139	46.802
chr1	93804500	93804701	HUVEC_TFEB.out.macs2_peak_1140	7.44104
chr1	93816991	93817227	HUVEC_TFEB.out.macs2_peak_1141	5.3172
chr1	93876407	93876557	HUVEC_TFEB.out.macs2_peak_1142	4.98931
chr1	93909582	93909779	HUVEC_TFEB.out.macs2_peak_1143	3.11719
chr1	93993909	93994059	HUVEC_TFEB.out.macs2_peak_1144	4.49872
chr1	94025998	94026148	HUVEC_TFEB.out.macs2_peak_1145	4.49872
chr1	94038572	94038891	HUVEC_TFEB.out.macs2_peak_1146	10.4796
chr1	94045641	94045923	HUVEC_TFEB.out.macs2_peak_1147	14.1451
chr1	94067192	94067598	HUVEC_TFEB.out.macs2_peak_1148	76.1778
chr1	94068254	94068446	HUVEC_TFEB.out.macs2_peak_1149	3.22608
chr1	94069015	94069209	HUVEC_TFEB.out.macs2_peak_1150	16.9823
chr1	94069707	94070007	HUVEC_TFEB.out.macs2_peak_1151	34.1745
chr1	94094601	94094820	HUVEC_TFEB.out.macs2_peak_1152	4.43205
chr1	94125958	94126127	HUVEC_TFEB.out.macs2_peak_1153	6.73105
chr1	94141883	94142327	HUVEC_TFEB.out.macs2_peak_1154	9.08008
chr1	94235744	94235894	HUVEC_TFEB.out.macs2_peak_1156	3.47637
chr1	94265180	94265443	HUVEC_TFEB.out.macs2_peak_1157	7.92609
chr1	94285139	94285655	HUVEC_TFEB.out.macs2_peak_1158a	9.16635
chr1	94285139	94285655	HUVEC_TFEB.out.macs2_peak_1158b	10.4476
chr1	94319732	94319905	HUVEC_TFEB.out.macs2_peak_1159	7.99793
chr1	94325699	94326109	HUVEC_TFEB.out.macs2_peak_1160a	9.08008
chr1	94325699	94326109	HUVEC_TFEB.out.macs2_peak_1160b	13.1909
chr1	94330120	94330270	HUVEC_TFEB.out.macs2_peak_1161	3.17491
chr1	94795502	94795842	HUVEC_TFEB.out.macs2_peak_1162	21.5476
chr1	94801529	94801769	HUVEC_TFEB.out.macs2_peak_1163	3.88421
chr1	94828437	94828587	HUVEC_TFEB.out.macs2_peak_1164	3.47637
chr1	94847591	94847899	HUVEC_TFEB.out.macs2_peak_1165	4.91098
chr1	94927631	94927781	HUVEC_TFEB.out.macs2_peak_1166	4.41054
chr1	94949726	94949935	HUVEC_TFEB.out.macs2_peak_1167	4.98931
chr1	94990151	94990407	HUVEC_TFEB.out.macs2_peak_1168	3.47637
chr1	95244645	95244795	HUVEC_TFEB.out.macs2_peak_1169	3.47637
chr1	95307802	95307955	HUVEC_TFEB.out.macs2_peak_1170	3.4536
chr1	95584011	95584161	HUVEC_TFEB.out.macs2_peak_1171	4.49872
chr1	95830784	95830934	HUVEC_TFEB.out.macs2_peak_1172	3.47637
chr1	95948152	95948332	HUVEC_TFEB.out.macs2_peak_1173	7.6669
chr1	95967512	95967723	HUVEC_TFEB.out.macs2_peak_1174	5.09139
chr1	96362702	96362911	HUVEC_TFEB.out.macs2_peak_1175	9.16635
chr1	96370864	96371098	HUVEC_TFEB.out.macs2_peak_1176	4.98931
chr1	96388764	96389410	HUVEC_TFEB.out.macs2_peak_1177a	15.6258
chr1	96388764	96389410	HUVEC_TFEB.out.macs2_peak_1177b	25.6079
chr1	96684029	96684216	HUVEC_TFEB.out.macs2_peak_1178	3.47637
chr1	96865968	96866298	HUVEC_TFEB.out.macs2_peak_1179	7.99793
chr1	96962481	96962631	HUVEC_TFEB.out.macs2_peak_1181	4.49872
chr1	97144497	97144966	HUVEC_TFEB.out.macs2_peak_1182	64.9216
chr1	97145413	97145693	HUVEC_TFEB.out.macs2_peak_1183	3.21838
chr1	97275803	97276015	HUVEC_TFEB.out.macs2_peak_1184	9.16635
chr1	97277934	97278164	HUVEC_TFEB.out.macs2_peak_1185	6.95301
chr1	97392755	97393043	HUVEC_TFEB.out.macs2_peak_1186	20.6066
chr1	97396545	97396718	HUVEC_TFEB.out.macs2_peak_1187	3.03339
chr1	97849685	97849835	HUVEC_TFEB.out.macs2_peak_1188	5.58642
chr1	97849974	97850282	HUVEC_TFEB.out.macs2_peak_1189	5.58642
chr1	97855590	97855747	HUVEC_TFEB.out.macs2_peak_1190	4.23865
chr1	97901030	97901338	HUVEC_TFEB.out.macs2_peak_1191	17.8893
chr1	97901690	97901851	HUVEC_TFEB.out.macs2_peak_1192	7.27895
chr1	97937956	97938231	HUVEC_TFEB.out.macs2_peak_1193	10.1966
chr1	98045445	98045764	HUVEC_TFEB.out.macs2_peak_1194	5.95776
chr1	98072012	98072356	HUVEC_TFEB.out.macs2_peak_1195	5.4824
chr1	98086703	98086961	HUVEC_TFEB.out.macs2_peak_1196	6.02366
chr1	98168903	98169054	HUVEC_TFEB.out.macs2_peak_1197	4.02892
chr1	98323482	98323633	HUVEC_TFEB.out.macs2_peak_1198	4.98931
chr1	98323950	98324181	HUVEC_TFEB.out.macs2_peak_1199	9.08008
chr1	98328941	98329091	HUVEC_TFEB.out.macs2_peak_1200	4.97329
chr1	98344767	98345125	HUVEC_TFEB.out.macs2_peak_1201	12.0516
chr1	98402972	98403123	HUVEC_TFEB.out.macs2_peak_1202	3.62443
chr1	98516259	98516469	HUVEC_TFEB.out.macs2_peak_1203	4.49872
chr1	98631156	98631306	HUVEC_TFEB.out.macs2_peak_1204	4.49872
chr1	99119290	99119440	HUVEC_TFEB.out.macs2_peak_1205	4.43205
chr1	99366130	99366280	HUVEC_TFEB.out.macs2_peak_1206	3.01133
chr1	99441608	99441868	HUVEC_TFEB.out.macs2_peak_1207	3.22608
chr1	99461962	99462112	HUVEC_TFEB.out.macs2_peak_1208	4.41054
chr1	99547316	99547534	HUVEC_TFEB.out.macs2_peak_1209	4.49872
chr1	99585535	99585685	HUVEC_TFEB.out.macs2_peak_1210	4.98931
chr1	99590808	99591168	HUVEC_TFEB.out.macs2_peak_1211	46.7329
chr1	99594310	99594462	HUVEC_TFEB.out.macs2_peak_1212	5.77741
chr1	99599555	99599949	HUVEC_TFEB.out.macs2_peak_1213	6.73105
chr1	99651137	99651370	HUVEC_TFEB.out.macs2_peak_1215	4.98931
chr1	99652055	99652332	HUVEC_TFEB.out.macs2_peak_1216	4.91625
chr1	99657233	99657407	HUVEC_TFEB.out.macs2_peak_1217	4.07966
chr1	99682576	99682748	HUVEC_TFEB.out.macs2_peak_1218	6.61114
chr1	99691269	99691709	HUVEC_TFEB.out.macs2_peak_1219	9.24741
chr1	99887389	99887624	HUVEC_TFEB.out.macs2_peak_1220	10.7097
chr1	100037967	100038217	HUVEC_TFEB.out.macs2_peak_1221	4.49872
chr1	100075130	100075401	HUVEC_TFEB.out.macs2_peak_1222	3.47637
chr1	100265928	100266201	HUVEC_TFEB.out.macs2_peak_1223	6.73105
chr1	100400403	100400658	HUVEC_TFEB.out.macs2_peak_1224	9.16635
chr1	100440202	100440358	HUVEC_TFEB.out.macs2_peak_1225	3.62443
chr1	100596818	100596982	HUVEC_TFEB.out.macs2_peak_1226	3.30871
chr1	100597137	100597380	HUVEC_TFEB.out.macs2_peak_1227	10.1966
chr1	100622089	100622426	HUVEC_TFEB.out.macs2_peak_1228	10.4476
chr1	100626642	100626792	HUVEC_TFEB.out.macs2_peak_1229	5.3172
chr1	100628885	100629091	HUVEC_TFEB.out.macs2_peak_1230	8.84573
chr1	100631270	100631420	HUVEC_TFEB.out.macs2_peak_1231	3.95005
chr1	100895632	100895782	HUVEC_TFEB.out.macs2_peak_1232	4.41054
chr1	100959784	100960091	HUVEC_TFEB.out.macs2_peak_1233	5.94877
chr1	101128184	101128361	HUVEC_TFEB.out.macs2_peak_1234	4.98931
chr1	101196980	101197276	HUVEC_TFEB.out.macs2_peak_1235	4.49872
chr1	101242367	101242551	HUVEC_TFEB.out.macs2_peak_1236	4.83886
chr1	101242695	101242875	HUVEC_TFEB.out.macs2_peak_1237	3.62443
chr1	101259751	101259997	HUVEC_TFEB.out.macs2_peak_1238	11.5826
chr1	101264651	101264956	HUVEC_TFEB.out.macs2_peak_1239	28.8711
chr1	101291734	101292046	HUVEC_TFEB.out.macs2_peak_1240	17.5302
chr1	101298726	101299020	HUVEC_TFEB.out.macs2_peak_1241	19.8594
chr1	101302915	101303112	HUVEC_TFEB.out.macs2_peak_1242	4.79185
chr1	101410294	101410457	HUVEC_TFEB.out.macs2_peak_1243	4.49872
chr1	101453655	101453857	HUVEC_TFEB.out.macs2_peak_1244	3.47637
chr1	101657608	101657766	HUVEC_TFEB.out.macs2_peak_1246	4.49872
chr1	101796350	101796559	HUVEC_TFEB.out.macs2_peak_1247	4.49872
chr1	101875174	101875324	HUVEC_TFEB.out.macs2_peak_1248	5.58642
chr1	102450800	102450950	HUVEC_TFEB.out.macs2_peak_1249	5.58642
chr1	102776197	102776453	HUVEC_TFEB.out.macs2_peak_1250	3.47637
chr1	102879679	102879892	HUVEC_TFEB.out.macs2_peak_1251	4.33257
chr1	102907201	102907356	HUVEC_TFEB.out.macs2_peak_1252	3.22608
chr1	103516109	103516323	HUVEC_TFEB.out.macs2_peak_1253	6.97633
chr1	103516768	103516991	HUVEC_TFEB.out.macs2_peak_1254	17.1151
chr1	103615923	103616073	HUVEC_TFEB.out.macs2_peak_1255	3.47637
chr1	104217148	104217298	HUVEC_TFEB.out.macs2_peak_1256	3.13252
chr1	104314925	104315175	HUVEC_TFEB.out.macs2_peak_1257	5.4824
chr1	105316117	105316278	HUVEC_TFEB.out.macs2_peak_1260	5.41298
chr1	105358845	105358995	HUVEC_TFEB.out.macs2_peak_1262	4.49872
chr1	105378760	105378910	HUVEC_TFEB.out.macs2_peak_1263	3.47637
chr1	105458172	105458322	HUVEC_TFEB.out.macs2_peak_1264	5.58642
chr1	105791902	105792052	HUVEC_TFEB.out.macs2_peak_1265	3.47637
chr1	106369249	106369399	HUVEC_TFEB.out.macs2_peak_1266	4.49872
chr1	107766995	107767159	HUVEC_TFEB.out.macs2_peak_1267	5.4824
chr1	107862138	107862316	HUVEC_TFEB.out.macs2_peak_1268	7.79026
chr1	107937276	107937452	HUVEC_TFEB.out.macs2_peak_1269	4.3625
chr1	108000892	108001149	HUVEC_TFEB.out.macs2_peak_1270	4.86047
chr1	108051090	108051240	HUVEC_TFEB.out.macs2_peak_1271	3.22608
chr1	108118767	108118962	HUVEC_TFEB.out.macs2_peak_1272	4.07966
chr1	108217603	108217762	HUVEC_TFEB.out.macs2_peak_1273	4.29444
chr1	108235431	108235600	HUVEC_TFEB.out.macs2_peak_1274	5.78654
chr1	108590988	108591204	HUVEC_TFEB.out.macs2_peak_1275	11.1147
chr1	108767195	108767463	HUVEC_TFEB.out.macs2_peak_1276	7.99793
chr1	108781308	108781487	HUVEC_TFEB.out.macs2_peak_1277	4.13121
chr1	108816293	108816707	HUVEC_TFEB.out.macs2_peak_1279	24.2093
chr1	108829508	108829658	HUVEC_TFEB.out.macs2_peak_1280	3.22608
chr1	108830635	108830792	HUVEC_TFEB.out.macs2_peak_1281	7.16595
chr1	108831277	108831475	HUVEC_TFEB.out.macs2_peak_1282	6.97633
chr1	108889775	108889967	HUVEC_TFEB.out.macs2_peak_1283	3.97957
chr1	108893268	108893418	HUVEC_TFEB.out.macs2_peak_1284	5.64887
chr1	108962239	108962389	HUVEC_TFEB.out.macs2_peak_1285	3.47637
chr1	109001783	109001933	HUVEC_TFEB.out.macs2_peak_1286	3.09116
chr1	109080184	109080334	HUVEC_TFEB.out.macs2_peak_1287	4.49872
chr1	109090748	109090911	HUVEC_TFEB.out.macs2_peak_1288	3.60013
chr1	109182363	109182513	HUVEC_TFEB.out.macs2_peak_1289	4.86047
chr1	109197426	109197762	HUVEC_TFEB.out.macs2_peak_1290a	7.92609
chr1	109197426	109197762	HUVEC_TFEB.out.macs2_peak_1290b	13.1196
chr1	109399236	109399578	HUVEC_TFEB.out.macs2_peak_1291	17.4207
chr1	109619636	109619786	HUVEC_TFEB.out.macs2_peak_1292	5.58642
chr1	109769330	109769480	HUVEC_TFEB.out.macs2_peak_1293	4.49872
chr1	109901812	109902004	HUVEC_TFEB.out.macs2_peak_1294	9.31879
chr1	109918158	109918334	HUVEC_TFEB.out.macs2_peak_1295	5.58642
chr1	109931137	109931302	HUVEC_TFEB.out.macs2_peak_1296	4.49872
chr1	109979214	109979457	HUVEC_TFEB.out.macs2_peak_1297	4.83886
chr1	109979639	109980033	HUVEC_TFEB.out.macs2_peak_1298	71.0493
chr1	110031274	110031424	HUVEC_TFEB.out.macs2_peak_1299	3.47637
chr1	110150375	110150527	HUVEC_TFEB.out.macs2_peak_1300	5.58642
chr1	110265980	110266130	HUVEC_TFEB.out.macs2_peak_1301	4.49872
chr1	110278546	110278825	HUVEC_TFEB.out.macs2_peak_1302	3.47637
chr1	110339083	110339371	HUVEC_TFEB.out.macs2_peak_1303	4.41054
chr1	110407630	110407980	HUVEC_TFEB.out.macs2_peak_1304	6.90475
chr1	110477111	110477440	HUVEC_TFEB.out.macs2_peak_1305	21.4658
chr1	110711030	110711180	HUVEC_TFEB.out.macs2_peak_1306	3.47637
chr1	110776860	110777010	HUVEC_TFEB.out.macs2_peak_1307	4.07966
chr1	111346519	111346788	HUVEC_TFEB.out.macs2_peak_1308	6.32186
chr1	111740751	111740981	HUVEC_TFEB.out.macs2_peak_1309	6.73105
chr1	111755437	111755760	HUVEC_TFEB.out.macs2_peak_1310a	6.9063
chr1	111755437	111755760	HUVEC_TFEB.out.macs2_peak_1310b	4.33257
chr1	112322066	112322226	HUVEC_TFEB.out.macs2_peak_1311	4.49872
chr1	112388439	112388589	HUVEC_TFEB.out.macs2_peak_1312	4.29444
chr1	112389752	112389989	HUVEC_TFEB.out.macs2_peak_1313	8.10772
chr1	112390987	112391216	HUVEC_TFEB.out.macs2_peak_1314	3.01133
chr1	112394169	112394404	HUVEC_TFEB.out.macs2_peak_1315	8.20957
chr1	112421457	112421683	HUVEC_TFEB.out.macs2_peak_1316	3.05077
chr1	112431093	112431557	HUVEC_TFEB.out.macs2_peak_1317	51.5718
chr1	112465229	112465405	HUVEC_TFEB.out.macs2_peak_1319	4.49872
chr1	112466204	112466450	HUVEC_TFEB.out.macs2_peak_1320	4.07966
chr1	112544171	112544327	HUVEC_TFEB.out.macs2_peak_1321	4.98931
chr1	112715375	112715526	HUVEC_TFEB.out.macs2_peak_1323	5.58642
chr1	112735806	112736018	HUVEC_TFEB.out.macs2_peak_1324	10.4476
chr1	112819158	112819386	HUVEC_TFEB.out.macs2_peak_1325	13.3511
chr1	112840711	112840861	HUVEC_TFEB.out.macs2_peak_1326	6.5311
chr1	112866301	112866521	HUVEC_TFEB.out.macs2_peak_1327	8.81448
chr1	112956280	112956489	HUVEC_TFEB.out.macs2_peak_1328	10.2513
chr1	113031014	113031271	HUVEC_TFEB.out.macs2_peak_1330	5.08049
chr1	113119898	113120048	HUVEC_TFEB.out.macs2_peak_1331	3.22608
chr1	113172860	113173148	HUVEC_TFEB.out.macs2_peak_1332	4.07966
chr1	113400996	113401204	HUVEC_TFEB.out.macs2_peak_1333	9.16635
chr1	113457075	113457225	HUVEC_TFEB.out.macs2_peak_1334	5.08049
chr1	113602477	113602627	HUVEC_TFEB.out.macs2_peak_1335	4.8059
chr1	113659136	113659286	HUVEC_TFEB.out.macs2_peak_1336	5.15257
chr1	113677398	113677578	HUVEC_TFEB.out.macs2_peak_1337	6.73105
chr1	113684317	113684467	HUVEC_TFEB.out.macs2_peak_1338	3.95005
chr1	113808915	113809075	HUVEC_TFEB.out.macs2_peak_1339	4.49872
chr1	113904792	113904942	HUVEC_TFEB.out.macs2_peak_1340	3.47637
chr1	113905010	113905163	HUVEC_TFEB.out.macs2_peak_1341	6.73105
chr1	114005724	114005874	HUVEC_TFEB.out.macs2_peak_1342	4.49872
chr1	114032910	114033089	HUVEC_TFEB.out.macs2_peak_1343	4.49872
chr1	114448418	114448595	HUVEC_TFEB.out.macs2_peak_1344	9.16635
chr1	114455186	114455656	HUVEC_TFEB.out.macs2_peak_1345	13.1909
chr1	114458181	114458706	HUVEC_TFEB.out.macs2_peak_1346	52.0013
chr1	114473467	114473727	HUVEC_TFEB.out.macs2_peak_1347	10.4476
chr1	114716761	114716939	HUVEC_TFEB.out.macs2_peak_1350	6.95301
chr1	114841323	114841473	HUVEC_TFEB.out.macs2_peak_1351	3.47637
chr1	115120178	115120328	HUVEC_TFEB.out.macs2_peak_1352	5.58642
chr1	115133458	115133698	HUVEC_TFEB.out.macs2_peak_1353	3.21838
chr1	115170438	115170588	HUVEC_TFEB.out.macs2_peak_1354	4.49872
chr1	115258471	115258621	HUVEC_TFEB.out.macs2_peak_1356	3.47637
chr1	115426327	115426664	HUVEC_TFEB.out.macs2_peak_1358	17.4972
chr1	115429215	115429572	HUVEC_TFEB.out.macs2_peak_1359	7.92609
chr1	115545736	115546034	HUVEC_TFEB.out.macs2_peak_1360	7.99793
chr1	115558543	115558749	HUVEC_TFEB.out.macs2_peak_1361	3.47637
chr1	115811229	115811509	HUVEC_TFEB.out.macs2_peak_1363	7.92609
chr1	115847332	115847491	HUVEC_TFEB.out.macs2_peak_1364	5.58642
chr1	115949258	115949415	HUVEC_TFEB.out.macs2_peak_1365	4.49872
chr1	116378248	116378546	HUVEC_TFEB.out.macs2_peak_1366	6.95301
chr1	116380955	116381172	HUVEC_TFEB.out.macs2_peak_1367	7.92609
chr1	116486586	116486762	HUVEC_TFEB.out.macs2_peak_1368	5.3172
chr1	116489111	116489723	HUVEC_TFEB.out.macs2_peak_1369	75.2785
chr1	116589434	116589614	HUVEC_TFEB.out.macs2_peak_1370	3.40397
chr1	116847880	116848138	HUVEC_TFEB.out.macs2_peak_1371	20.5511
chr1	116878203	116878389	HUVEC_TFEB.out.macs2_peak_1372	5.94877
chr1	116990547	116990759	HUVEC_TFEB.out.macs2_peak_1374	9.16635
chr1	117077366	117077733	HUVEC_TFEB.out.macs2_peak_1375	6.95301
chr1	117110913	117111063	HUVEC_TFEB.out.macs2_peak_1376	4.49872
chr1	117589705	117589879	HUVEC_TFEB.out.macs2_peak_1377	7.53305
chr1	117630759	117630909	HUVEC_TFEB.out.macs2_peak_1378	3.47637
chr1	117815100	117815250	HUVEC_TFEB.out.macs2_peak_1379	3.47637
chr1	117821660	117822124	HUVEC_TFEB.out.macs2_peak_1380	41.798
chr1	117826618	117826768	HUVEC_TFEB.out.macs2_peak_1381	3.40397
chr1	117839023	117839241	HUVEC_TFEB.out.macs2_peak_1382	4.98931
chr1	118111438	118111588	HUVEC_TFEB.out.macs2_peak_1384	5.58642
chr1	118166387	118166537	HUVEC_TFEB.out.macs2_peak_1385	4.49872
chr1	118989934	118990124	HUVEC_TFEB.out.macs2_peak_1386	9.16635
chr1	119045051	119045201	HUVEC_TFEB.out.macs2_peak_1387	4.49872
chr1	119429226	119429407	HUVEC_TFEB.out.macs2_peak_1388	4.07945
chr1	119631450	119631820	HUVEC_TFEB.out.macs2_peak_1389	65.4092
chr1	119632813	119633014	HUVEC_TFEB.out.macs2_peak_1390	7.78461
chr1	119635857	119636247	HUVEC_TFEB.out.macs2_peak_1391	39.3011
chr1	119636463	119636680	HUVEC_TFEB.out.macs2_peak_1392	5.3172
chr1	119645822	119646173	HUVEC_TFEB.out.macs2_peak_1393	16.2172
chr1	119858810	119859089	HUVEC_TFEB.out.macs2_peak_1394	3.62443
chr1	119877457	119877705	HUVEC_TFEB.out.macs2_peak_1395	3.88421
chr1	120052379	120052529	HUVEC_TFEB.out.macs2_peak_1397	3.95005
chr1	120141955	120142105	HUVEC_TFEB.out.macs2_peak_1398	5.89331
chr1	120142957	120143107	HUVEC_TFEB.out.macs2_peak_1399	3.22608
chr1	120144075	120144504	HUVEC_TFEB.out.macs2_peak_1400	54.8491
chr1	120144703	120144854	HUVEC_TFEB.out.macs2_peak_1401	3.53412
chr1	120182601	120182801	HUVEC_TFEB.out.macs2_peak_1402	9.67091
chr1	120357140	120357290	HUVEC_TFEB.out.macs2_peak_1403	4.98931
chr1	120359174	120359324	HUVEC_TFEB.out.macs2_peak_1404	5.94877
chr1	120388213	120388380	HUVEC_TFEB.out.macs2_peak_1405	3.3557
chr1	120529596	120529858	HUVEC_TFEB.out.macs2_peak_1406	14.2044
chr1	120534659	120535019	HUVEC_TFEB.out.macs2_peak_1407	10.1966
chr1	120535312	120535525	HUVEC_TFEB.out.macs2_peak_1408	13.996
chr1	120550032	120550230	HUVEC_TFEB.out.macs2_peak_1409	9.18466
chr1	120638450	120638612	HUVEC_TFEB.out.macs2_peak_1410	3.74888
chr1	120664837	120664987	HUVEC_TFEB.out.macs2_peak_1411	3.05472
chr1	120741048	120741207	HUVEC_TFEB.out.macs2_peak_1412	5.72777
chr1	121157754	121157917	HUVEC_TFEB.out.macs2_peak_1415	4.33257
chr1	121171372	121171627	HUVEC_TFEB.out.macs2_peak_1416	9.37832
chr1	121186255	121186464	HUVEC_TFEB.out.macs2_peak_1417	19.976
chr1	121224878	121225068	HUVEC_TFEB.out.macs2_peak_1419	6.7607
chr1	121301985	121302349	HUVEC_TFEB.out.macs2_peak_1420	47.5088
chr1	121331148	121331623	HUVEC_TFEB.out.macs2_peak_1421	39.6548
chr1	121338104	121338273	HUVEC_TFEB.out.macs2_peak_1422	6.70247
chr1	121362525	121362816	HUVEC_TFEB.out.macs2_peak_1423	10.2513
chr1	121375090	121375298	HUVEC_TFEB.out.macs2_peak_1424	6.7607
chr1	121574009	121574307	HUVEC_TFEB.out.macs2_peak_1426	4.07966
chr1	121587751	121588059	HUVEC_TFEB.out.macs2_peak_1427	15.9199
chr1	122565601	122565751	HUVEC_TFEB.out.macs2_peak_1428	3.03847
chr1	123263263	123263480	HUVEC_TFEB.out.macs2_peak_1429	3.47198
chr1	123998802	123998956	HUVEC_TFEB.out.macs2_peak_1431	5.06582
chr1	124069354	124069504	HUVEC_TFEB.out.macs2_peak_1432	4.8162
chr1	143945386	143945587	HUVEC_TFEB.out.macs2_peak_1435	4.24212
chr1	143959051	143959208	HUVEC_TFEB.out.macs2_peak_1436	5.78654
chr1	143973896	143974100	HUVEC_TFEB.out.macs2_peak_1437	13.5895
chr1	144031751	144031912	HUVEC_TFEB.out.macs2_peak_1439	5.6503
chr1	144055565	144055730	HUVEC_TFEB.out.macs2_peak_1441	4.66865
chr1	144402923	144403133	HUVEC_TFEB.out.macs2_peak_1442	6.94594
chr1	144460762	144460964	HUVEC_TFEB.out.macs2_peak_1443	4.07966
chr1	144521723	144521873	HUVEC_TFEB.out.macs2_peak_1444	3.62443
chr1	144523733	144523895	HUVEC_TFEB.out.macs2_peak_1445	4.98931
chr1	144799322	144799472	HUVEC_TFEB.out.macs2_peak_1446	3.3534
chr1	144854091	144854374	HUVEC_TFEB.out.macs2_peak_1447	3.83811
chr1	144904766	144904953	HUVEC_TFEB.out.macs2_peak_1448	6.26306
chr1	144917244	144917487	HUVEC_TFEB.out.macs2_peak_1449	6.60524
chr1	144923714	144923882	HUVEC_TFEB.out.macs2_peak_1450	3.22608
chr1	144936465	144936744	HUVEC_TFEB.out.macs2_peak_1451	16.075
chr1	144948392	144949137	HUVEC_TFEB.out.macs2_peak_1453	35.8411
chr1	144977781	144978163	HUVEC_TFEB.out.macs2_peak_1454	47.5088
chr1	144981181	144981331	HUVEC_TFEB.out.macs2_peak_1455	3.60013
chr1	144992968	144993175	HUVEC_TFEB.out.macs2_peak_1456	5.31347
chr1	145036016	145036204	HUVEC_TFEB.out.macs2_peak_1457	5.86199
chr1	145065351	145065520	HUVEC_TFEB.out.macs2_peak_1458	3.83811
chr1	145093885	145094104	HUVEC_TFEB.out.macs2_peak_1459	20.3845
chr1	145108717	145109022	HUVEC_TFEB.out.macs2_peak_1460	8.84573
chr1	145122395	145122608	HUVEC_TFEB.out.macs2_peak_1461	6.6833
chr1	145254174	145254350	HUVEC_TFEB.out.macs2_peak_1462	5.76852
chr1	145271450	145271701	HUVEC_TFEB.out.macs2_peak_1463	6.23946
chr1	145736838	145737023	HUVEC_TFEB.out.macs2_peak_1466	5.89331
chr1	145823893	145824093	HUVEC_TFEB.out.macs2_peak_1467	7.79026
chr1	145892219	145892425	HUVEC_TFEB.out.macs2_peak_1468	4.43205
chr1	145957372	145957530	HUVEC_TFEB.out.macs2_peak_1469	5.94877
chr1	146203482	146203632	HUVEC_TFEB.out.macs2_peak_1470	4.59889
chr1	146221858	146222008	HUVEC_TFEB.out.macs2_peak_1471	3.47418
chr1	146241996	146242171	HUVEC_TFEB.out.macs2_peak_1472	6.50491
chr1	146248829	146248979	HUVEC_TFEB.out.macs2_peak_1473	4.98931
chr1	146307882	146308120	HUVEC_TFEB.out.macs2_peak_1474	8.91474
chr1	146308925	146309290	HUVEC_TFEB.out.macs2_peak_1475	42.6224
chr1	146412040	146412190	HUVEC_TFEB.out.macs2_peak_1476	5.42353
chr1	146414039	146414213	HUVEC_TFEB.out.macs2_peak_1477	7.53305
chr1	146459955	146460231	HUVEC_TFEB.out.macs2_peak_1478	16.2172
chr1	146906171	146906368	HUVEC_TFEB.out.macs2_peak_1479	4.49872
chr1	147047181	147047352	HUVEC_TFEB.out.macs2_peak_1480	4.07966
chr1	147581396	147581546	HUVEC_TFEB.out.macs2_peak_1481	4.49872
chr1	147781161	147781424	HUVEC_TFEB.out.macs2_peak_1482	11.3449
chr1	147794644	147794905	HUVEC_TFEB.out.macs2_peak_1483	21.8432
chr1	147800989	147801164	HUVEC_TFEB.out.macs2_peak_1484	7.99793
chr1	147851226	147851518	HUVEC_TFEB.out.macs2_peak_1485	7.66459
chr1	148512954	148513146	HUVEC_TFEB.out.macs2_peak_1487	5.86499
chr1	148699519	148699692	HUVEC_TFEB.out.macs2_peak_1488	4.98931
chr1	148723607	148723792	HUVEC_TFEB.out.macs2_peak_1489	7.17715
chr1	148744846	148744996	HUVEC_TFEB.out.macs2_peak_1490	4.3625
chr1	148758468	148758919	HUVEC_TFEB.out.macs2_peak_1491	7.54285
chr1	148759656	148760071	HUVEC_TFEB.out.macs2_peak_1492	39.8054
chr1	148793917	148794275	HUVEC_TFEB.out.macs2_peak_1494	12.4924
chr1	148960606	148960903	HUVEC_TFEB.out.macs2_peak_1495	11.7204
chr1	148975353	148975581	HUVEC_TFEB.out.macs2_peak_1496	9.5893
chr1	148975907	148976415	HUVEC_TFEB.out.macs2_peak_1497	9.27332
chr1	148992410	148992626	HUVEC_TFEB.out.macs2_peak_1498	13.7287
chr1	149102617	149102992	HUVEC_TFEB.out.macs2_peak_1499	10.5789
chr1	149112889	149113151	HUVEC_TFEB.out.macs2_peak_1501	3.70425
chr1	149158600	149158792	HUVEC_TFEB.out.macs2_peak_1502	9.08008
chr1	149200637	149201009	HUVEC_TFEB.out.macs2_peak_1503	11.0684
chr1	149274526	149274744	HUVEC_TFEB.out.macs2_peak_1504	3.70567
chr1	149336009	149336290	HUVEC_TFEB.out.macs2_peak_1505	15.1648
chr1	149378822	149378972	HUVEC_TFEB.out.macs2_peak_1506	5.76852
chr1	149664759	149664909	HUVEC_TFEB.out.macs2_peak_1507	4.41054
chr1	149840347	149840518	HUVEC_TFEB.out.macs2_peak_1508	5.31347
chr1	149871235	149871385	HUVEC_TFEB.out.macs2_peak_1509	4.98931
chr1	149899448	149899598	HUVEC_TFEB.out.macs2_peak_1510	4.07966
chr1	150010690	150010989	HUVEC_TFEB.out.macs2_peak_1511	4.98931
chr1	150152812	150153091	HUVEC_TFEB.out.macs2_peak_1512	23.7216
chr1	150159156	150159404	HUVEC_TFEB.out.macs2_peak_1513	7.92609
chr1	150281914	150282142	HUVEC_TFEB.out.macs2_peak_1514	3.22608
chr1	150282349	150282557	HUVEC_TFEB.out.macs2_peak_1515	9.27332
chr1	150321438	150321626	HUVEC_TFEB.out.macs2_peak_1516	5.31347
chr1	150562094	150562321	HUVEC_TFEB.out.macs2_peak_1518	17.3628
chr1	150604681	150604993	HUVEC_TFEB.out.macs2_peak_1519	11.7663
chr1	150611653	150611826	HUVEC_TFEB.out.macs2_peak_1520	5.94877
chr1	150652380	150652532	HUVEC_TFEB.out.macs2_peak_1522	5.58642
chr1	150764735	150764885	HUVEC_TFEB.out.macs2_peak_1523	3.22608
chr1	150809632	150809786	HUVEC_TFEB.out.macs2_peak_1524	3.47637
chr1	150999198	150999411	HUVEC_TFEB.out.macs2_peak_1526	5.89331
chr1	151190013	151190175	HUVEC_TFEB.out.macs2_peak_1528	3.22608
chr1	151198524	151198677	HUVEC_TFEB.out.macs2_peak_1529	4.07966
chr1	151314313	151314538	HUVEC_TFEB.out.macs2_peak_1530	3.47637
chr1	151511109	151511273	HUVEC_TFEB.out.macs2_peak_1531	4.49872
chr1	151512350	151512500	HUVEC_TFEB.out.macs2_peak_1532	3.47637
chr1	151917635	151917933	HUVEC_TFEB.out.macs2_peak_1533	3.47637
chr1	152035189	152035376	HUVEC_TFEB.out.macs2_peak_1534	6.37712
chr1	152042473	152042624	HUVEC_TFEB.out.macs2_peak_1535	5.58642
chr1	152167991	152168141	HUVEC_TFEB.out.macs2_peak_1536	5.94877
chr1	152517231	152517381	HUVEC_TFEB.out.macs2_peak_1537	4.49872
chr1	152519947	152520124	HUVEC_TFEB.out.macs2_peak_1538	4.98931
chr1	152960767	152960917	HUVEC_TFEB.out.macs2_peak_1539	4.49872
chr1	153533791	153534060	HUVEC_TFEB.out.macs2_peak_1540	3.5627
chr1	153536178	153536463	HUVEC_TFEB.out.macs2_peak_1541	12.9199
chr1	153565835	153566038	HUVEC_TFEB.out.macs2_peak_1542	10.7513
chr1	153566651	153566815	HUVEC_TFEB.out.macs2_peak_1543	4.24212
chr1	153597218	153597483	HUVEC_TFEB.out.macs2_peak_1544	8.84573
chr1	153598893	153599078	HUVEC_TFEB.out.macs2_peak_1545	6.95301
chr1	153608866	153609189	HUVEC_TFEB.out.macs2_peak_1546	7.92609
chr1	153750672	153750865	HUVEC_TFEB.out.macs2_peak_1547	4.49872
chr1	153752650	153752914	HUVEC_TFEB.out.macs2_peak_1548	28.1243
chr1	153763667	153763860	HUVEC_TFEB.out.macs2_peak_1549	5.4824
chr1	153880972	153881260	HUVEC_TFEB.out.macs2_peak_1550	6.23946
chr1	153945852	153946144	HUVEC_TFEB.out.macs2_peak_1551	7.37141
chr1	153962097	153962302	HUVEC_TFEB.out.macs2_peak_1552	7.92609
chr1	153963959	153964204	HUVEC_TFEB.out.macs2_peak_1553	4.07966
chr1	153967210	153967586	HUVEC_TFEB.out.macs2_peak_1554	13.1196
chr1	154170900	154171135	HUVEC_TFEB.out.macs2_peak_1555	5.58642
chr1	154220498	154221012	HUVEC_TFEB.out.macs2_peak_1556	57.6718
chr1	154347198	154347413	HUVEC_TFEB.out.macs2_peak_1557	7.99793
chr1	154348032	154348190	HUVEC_TFEB.out.macs2_peak_1558	3.47637
chr1	154353667	154353839	HUVEC_TFEB.out.macs2_peak_1559	5.58642
chr1	154420271	154420599	HUVEC_TFEB.out.macs2_peak_1560	26.5242
chr1	154479910	154480060	HUVEC_TFEB.out.macs2_peak_1561	3.47637
chr1	154493305	154493482	HUVEC_TFEB.out.macs2_peak_1562	3.47637
chr1	154495550	154495768	HUVEC_TFEB.out.macs2_peak_1563	8.20957
chr1	154497010	154497185	HUVEC_TFEB.out.macs2_peak_1564	6.61114
chr1	154499539	154499828	HUVEC_TFEB.out.macs2_peak_1565	31.2559
chr1	154558694	154559130	HUVEC_TFEB.out.macs2_peak_1566	41.9929
chr1	154559591	154559801	HUVEC_TFEB.out.macs2_peak_1567	5.55371
chr1	154608574	154608724	HUVEC_TFEB.out.macs2_peak_1568	3.79301
chr1	154627905	154628159	HUVEC_TFEB.out.macs2_peak_1569	4.86047
chr1	154729092	154729283	HUVEC_TFEB.out.macs2_peak_1570	4.07966
chr1	154760419	154760569	HUVEC_TFEB.out.macs2_peak_1571	3.47637
chr1	154884913	154885081	HUVEC_TFEB.out.macs2_peak_1572	5.58642
chr1	154936377	154936871	HUVEC_TFEB.out.macs2_peak_1573	8.62423
chr1	154969953	154970112	HUVEC_TFEB.out.macs2_peak_1574	7.92609
chr1	155089765	155089944	HUVEC_TFEB.out.macs2_peak_1575	5.4824
chr1	155218910	155219248	HUVEC_TFEB.out.macs2_peak_1576	7.99793
chr1	155224742	155224966	HUVEC_TFEB.out.macs2_peak_1577	10.1679
chr1	155241180	155241378	HUVEC_TFEB.out.macs2_peak_1578	12.1886
chr1	155355373	155355569	HUVEC_TFEB.out.macs2_peak_1580	3.22608
chr1	155562947	155563111	HUVEC_TFEB.out.macs2_peak_1582	4.8059
chr1	155860051	155860243	HUVEC_TFEB.out.macs2_peak_1583	3.3557
chr1	155892867	155893039	HUVEC_TFEB.out.macs2_peak_1584	7.79026
chr1	155893634	155893952	HUVEC_TFEB.out.macs2_peak_1585	33.0322
chr1	155911784	155911943	HUVEC_TFEB.out.macs2_peak_1587	4.47099
chr1	155940804	155940968	HUVEC_TFEB.out.macs2_peak_1588	4.3625
chr1	155962007	155962301	HUVEC_TFEB.out.macs2_peak_1589	11.5826
chr1	156096808	156097039	HUVEC_TFEB.out.macs2_peak_1591	3.3557
chr1	156114175	156114409	HUVEC_TFEB.out.macs2_peak_1592	10.1966
chr1	156123672	156124037	HUVEC_TFEB.out.macs2_peak_1594	14.9606
chr1	156130273	156130566	HUVEC_TFEB.out.macs2_peak_1595	13.1196
chr1	156152748	156152898	HUVEC_TFEB.out.macs2_peak_1596	3.40397
chr1	156161452	156161720	HUVEC_TFEB.out.macs2_peak_1597	6.73105
chr1	156217800	156217969	HUVEC_TFEB.out.macs2_peak_1598	4.02892
chr1	156219387	156219592	HUVEC_TFEB.out.macs2_peak_1599	5.70808
chr1	156295580	156295839	HUVEC_TFEB.out.macs2_peak_1600	18.832
chr1	156457246	156457526	HUVEC_TFEB.out.macs2_peak_1601	5.58642
chr1	156498933	156499099	HUVEC_TFEB.out.macs2_peak_1602	4.23865
chr1	156504945	156505442	HUVEC_TFEB.out.macs2_peak_1603	27.7646
chr1	156660225	156660432	HUVEC_TFEB.out.macs2_peak_1604	9.08008
chr1	156896701	156896910	HUVEC_TFEB.out.macs2_peak_1606	7.65542
chr1	156898177	156898415	HUVEC_TFEB.out.macs2_peak_1607	6.95301
chr1	157040847	157041034	HUVEC_TFEB.out.macs2_peak_1608	6.95301
chr1	157184450	157184600	HUVEC_TFEB.out.macs2_peak_1609	4.49872
chr1	157438274	157438453	HUVEC_TFEB.out.macs2_peak_1610	3.47637
chr1	157842262	157842450	HUVEC_TFEB.out.macs2_peak_1613	6.73105
chr1	157970092	157970403	HUVEC_TFEB.out.macs2_peak_1614	14.1451
chr1	158009710	158009982	HUVEC_TFEB.out.macs2_peak_1615	10.2513
chr1	158045707	158045945	HUVEC_TFEB.out.macs2_peak_1616	11.5826
chr1	158101973	158102304	HUVEC_TFEB.out.macs2_peak_1617	49.9483
chr1	158186312	158186474	HUVEC_TFEB.out.macs2_peak_1618	4.98931
chr1	158268833	158268983	HUVEC_TFEB.out.macs2_peak_1619	3.47637
chr1	158723686	158723836	HUVEC_TFEB.out.macs2_peak_1620	5.58642
chr1	158985438	158985643	HUVEC_TFEB.out.macs2_peak_1621	4.49872
chr1	159000597	159000912	HUVEC_TFEB.out.macs2_peak_1622	3.62443
chr1	159009708	159009858	HUVEC_TFEB.out.macs2_peak_1623	4.49872
chr1	159015501	159015845	HUVEC_TFEB.out.macs2_peak_1624	93.1636
chr1	159461833	159461983	HUVEC_TFEB.out.macs2_peak_1627	4.49872
chr1	159469072	159469222	HUVEC_TFEB.out.macs2_peak_1628	5.58642
chr1	159492993	159493206	HUVEC_TFEB.out.macs2_peak_1630	8.10439
chr1	159752287	159752497	HUVEC_TFEB.out.macs2_peak_1631	4.49872
chr1	159768421	159768607	HUVEC_TFEB.out.macs2_peak_1632	4.49872
chr1	159779246	159779983	HUVEC_TFEB.out.macs2_peak_1633a	9.08008
chr1	159779246	159779983	HUVEC_TFEB.out.macs2_peak_1633b	6.6833
chr1	159881985	159882193	HUVEC_TFEB.out.macs2_peak_1634	7.79026
chr1	159889952	159890203	HUVEC_TFEB.out.macs2_peak_1635	5.77741
chr1	160206053	160206204	HUVEC_TFEB.out.macs2_peak_1637	5.94877
chr1	160206490	160206683	HUVEC_TFEB.out.macs2_peak_1638	4.49872
chr1	160535214	160535364	HUVEC_TFEB.out.macs2_peak_1639	4.49872
chr1	160711325	160711511	HUVEC_TFEB.out.macs2_peak_1640	6.73105
chr1	160720415	160720630	HUVEC_TFEB.out.macs2_peak_1641	4.49872
chr1	160725010	160725160	HUVEC_TFEB.out.macs2_peak_1642	4.49872
chr1	161013834	161014201	HUVEC_TFEB.out.macs2_peak_1643a	4.98931
chr1	161013834	161014201	HUVEC_TFEB.out.macs2_peak_1643b	5.86499
chr1	161014308	161014458	HUVEC_TFEB.out.macs2_peak_1644	3.70567
chr1	161112584	161112832	HUVEC_TFEB.out.macs2_peak_1645	3.47637
chr1	161115402	161115562	HUVEC_TFEB.out.macs2_peak_1646	3.22608
chr1	161185361	161185588	HUVEC_TFEB.out.macs2_peak_1648	11.4095
chr1	161200391	161200541	HUVEC_TFEB.out.macs2_peak_1649	4.49872
chr1	161201945	161202299	HUVEC_TFEB.out.macs2_peak_1650	3.47637
chr1	161266197	161266347	HUVEC_TFEB.out.macs2_peak_1652	3.47637
chr1	161314171	161314412	HUVEC_TFEB.out.macs2_peak_1653	10.1966
chr1	161548157	161548307	HUVEC_TFEB.out.macs2_peak_1654	4.7525
chr1	161578282	161578462	HUVEC_TFEB.out.macs2_peak_1655	5.58642
chr1	161775345	161775504	HUVEC_TFEB.out.macs2_peak_1656	5.4824
chr1	161835046	161835196	HUVEC_TFEB.out.macs2_peak_1658	5.58642
chr1	161843299	161843496	HUVEC_TFEB.out.macs2_peak_1659	3.01133
chr1	162035417	162035607	HUVEC_TFEB.out.macs2_peak_1660	4.33257
chr1	162055193	162055366	HUVEC_TFEB.out.macs2_peak_1661	6.95301
chr1	162081309	162081720	HUVEC_TFEB.out.macs2_peak_1662	10.2513
chr1	162087206	162087385	HUVEC_TFEB.out.macs2_peak_1663	9.27332
chr1	162136902	162137062	HUVEC_TFEB.out.macs2_peak_1664	4.07966
chr1	162187741	162187975	HUVEC_TFEB.out.macs2_peak_1665	19.6731
chr1	162310413	162310666	HUVEC_TFEB.out.macs2_peak_1666	6.95301
chr1	162345018	162345168	HUVEC_TFEB.out.macs2_peak_1667	3.40397
chr1	162489701	162489907	HUVEC_TFEB.out.macs2_peak_1668	4.49872
chr1	162631666	162631816	HUVEC_TFEB.out.macs2_peak_1670	3.46408
chr1	162676182	162676379	HUVEC_TFEB.out.macs2_peak_1671	9.31879
chr1	162676801	162677126	HUVEC_TFEB.out.macs2_peak_1672	13.7287
chr1	162690934	162691219	HUVEC_TFEB.out.macs2_peak_1673	33.6997
chr1	162692237	162692472	HUVEC_TFEB.out.macs2_peak_1674	10.1966
chr1	162710052	162710202	HUVEC_TFEB.out.macs2_peak_1675	4.98931
chr1	162768497	162768647	HUVEC_TFEB.out.macs2_peak_1676	4.49872
chr1	162856374	162856554	HUVEC_TFEB.out.macs2_peak_1677	5.94877
chr1	162857922	162858107	HUVEC_TFEB.out.macs2_peak_1678	5.58642
chr1	162887907	162888060	HUVEC_TFEB.out.macs2_peak_1679	6.61114
chr1	162922322	162922549	HUVEC_TFEB.out.macs2_peak_1680	10.4476
chr1	162984810	162984972	HUVEC_TFEB.out.macs2_peak_1681	4.07966
chr1	163035831	163035994	HUVEC_TFEB.out.macs2_peak_1682	3.60013
chr1	163065982	163066151	HUVEC_TFEB.out.macs2_peak_1683	3.40397
chr1	163071931	163072090	HUVEC_TFEB.out.macs2_peak_1684	3.09116
chr1	163083004	163083390	HUVEC_TFEB.out.macs2_peak_1685	26.7102
chr1	163085704	163085857	HUVEC_TFEB.out.macs2_peak_1687	5.38748
chr1	163116557	163116755	HUVEC_TFEB.out.macs2_peak_1688	3.22608
chr1	163142369	163142549	HUVEC_TFEB.out.macs2_peak_1689	4.41054
chr1	163147167	163147385	HUVEC_TFEB.out.macs2_peak_1690	7.92609
chr1	163161293	163161682	HUVEC_TFEB.out.macs2_peak_1691	39.803
chr1	163168190	163168465	HUVEC_TFEB.out.macs2_peak_1693	8.64252
chr1	163173099	163173412	HUVEC_TFEB.out.macs2_peak_1694	5.09139
chr1	163195907	163196417	HUVEC_TFEB.out.macs2_peak_1695	11.9388
chr1	163233949	163234099	HUVEC_TFEB.out.macs2_peak_1696	4.49872
chr1	163529614	163529764	HUVEC_TFEB.out.macs2_peak_1699	5.58642
chr1	163709792	163709942	HUVEC_TFEB.out.macs2_peak_1700	5.58642
chr1	163875607	163875764	HUVEC_TFEB.out.macs2_peak_1701	7.69958
chr1	164069221	164069371	HUVEC_TFEB.out.macs2_peak_1702	3.47637
chr1	164154933	164155541	HUVEC_TFEB.out.macs2_peak_1703a	21.1948
chr1	164154933	164155541	HUVEC_TFEB.out.macs2_peak_1703b	5.58642
chr1	164347805	164347955	HUVEC_TFEB.out.macs2_peak_1705	3.47637
chr1	164707287	164707437	HUVEC_TFEB.out.macs2_peak_1706	4.43205
chr1	164712513	164712841	HUVEC_TFEB.out.macs2_peak_1707	26.1806
chr1	164748228	164748617	HUVEC_TFEB.out.macs2_peak_1708a	6.95301
chr1	164748228	164748617	HUVEC_TFEB.out.macs2_peak_1708b	3.88421
chr1	164748709	164748867	HUVEC_TFEB.out.macs2_peak_1709	5.58642
chr1	164771673	164771823	HUVEC_TFEB.out.macs2_peak_1710	4.07966
chr1	164997126	164997293	HUVEC_TFEB.out.macs2_peak_1711	4.49872
chr1	165069170	165069368	HUVEC_TFEB.out.macs2_peak_1712	4.49872
chr1	165613985	165614135	HUVEC_TFEB.out.macs2_peak_1713	4.07966
chr1	165631980	165632214	HUVEC_TFEB.out.macs2_peak_1714	9.08008
chr1	165674722	165674872	HUVEC_TFEB.out.macs2_peak_1715	4.49872
chr1	165768724	165768977	HUVEC_TFEB.out.macs2_peak_1716	5.89331
chr1	165898843	165899236	HUVEC_TFEB.out.macs2_peak_1717	5.94877
chr1	165900668	165900818	HUVEC_TFEB.out.macs2_peak_1718	3.47637
chr1	165900929	165901114	HUVEC_TFEB.out.macs2_peak_1719	9.27332
chr1	165918688	165918861	HUVEC_TFEB.out.macs2_peak_1720	5.58642
chr1	165966014	165966186	HUVEC_TFEB.out.macs2_peak_1721	4.49872
chr1	166550020	166550170	HUVEC_TFEB.out.macs2_peak_1722	3.47637
chr1	166876355	166876546	HUVEC_TFEB.out.macs2_peak_1724	7.99793
chr1	167556207	167556362	HUVEC_TFEB.out.macs2_peak_1726	4.49872
chr1	167764658	167764813	HUVEC_TFEB.out.macs2_peak_1727	3.26296
chr1	167838921	167839071	HUVEC_TFEB.out.macs2_peak_1729	5.58642
chr1	167862835	167863021	HUVEC_TFEB.out.macs2_peak_1730	5.94877
chr1	168054219	168054405	HUVEC_TFEB.out.macs2_peak_1731	4.07966
chr1	168081548	168081787	HUVEC_TFEB.out.macs2_peak_1732	14.2955
chr1	168083886	168084036	HUVEC_TFEB.out.macs2_peak_1733	3.47637
chr1	168263335	168263506	HUVEC_TFEB.out.macs2_peak_1735	5.58642
chr1	168359224	168359374	HUVEC_TFEB.out.macs2_peak_1736	3.47637
chr1	168526089	168526239	HUVEC_TFEB.out.macs2_peak_1737	3.47637
chr1	168912827	168912977	HUVEC_TFEB.out.macs2_peak_1739	4.3625
chr1	168920501	168921020	HUVEC_TFEB.out.macs2_peak_1740a	5.94877
chr1	168920501	168921020	HUVEC_TFEB.out.macs2_peak_1740b	9.16635
chr1	168923808	168924043	HUVEC_TFEB.out.macs2_peak_1741	4.23865
chr1	169023784	169023934	HUVEC_TFEB.out.macs2_peak_1742	4.98931
chr1	169111133	169111403	HUVEC_TFEB.out.macs2_peak_1743	30.4165
chr1	169113671	169113882	HUVEC_TFEB.out.macs2_peak_1744	4.07966
chr1	169161671	169161833	HUVEC_TFEB.out.macs2_peak_1745	6.61114
chr1	169326856	169327229	HUVEC_TFEB.out.macs2_peak_1747	5.94877
chr1	169466781	169466961	HUVEC_TFEB.out.macs2_peak_1748	4.49872
chr1	169482042	169482192	HUVEC_TFEB.out.macs2_peak_1749	5.15257
chr1	169495429	169495579	HUVEC_TFEB.out.macs2_peak_1750	3.40397
chr1	169574453	169574621	HUVEC_TFEB.out.macs2_peak_1751	5.58642
chr1	169618443	169618593	HUVEC_TFEB.out.macs2_peak_1752	4.41054
chr1	169624300	169624485	HUVEC_TFEB.out.macs2_peak_1753	7.92609
chr1	169675963	169676288	HUVEC_TFEB.out.macs2_peak_1754	4.07966
chr1	169781161	169781311	HUVEC_TFEB.out.macs2_peak_1755	5.4824
chr1	169892262	169892438	HUVEC_TFEB.out.macs2_peak_1756	4.35172
chr1	170001986	170002163	HUVEC_TFEB.out.macs2_peak_1757	5.4824
chr1	170175055	170175338	HUVEC_TFEB.out.macs2_peak_1758	5.3172
chr1	170480338	170480518	HUVEC_TFEB.out.macs2_peak_1759	5.4824
chr1	170494580	170494770	HUVEC_TFEB.out.macs2_peak_1760	4.07966
chr1	170545710	170545872	HUVEC_TFEB.out.macs2_peak_1761	6.73105
chr1	170563079	170563363	HUVEC_TFEB.out.macs2_peak_1762	49.7835
chr1	170623190	170623511	HUVEC_TFEB.out.macs2_peak_1763	11.7663
chr1	170696591	170696741	HUVEC_TFEB.out.macs2_peak_1764	4.07945
chr1	170707970	170708244	HUVEC_TFEB.out.macs2_peak_1765	5.86499
chr1	170722393	170722543	HUVEC_TFEB.out.macs2_peak_1766	3.95005
chr1	170917233	170917383	HUVEC_TFEB.out.macs2_peak_1767	3.47637
chr1	171321539	171321689	HUVEC_TFEB.out.macs2_peak_1768	3.47637
chr1	171396190	171396377	HUVEC_TFEB.out.macs2_peak_1769	3.88421
chr1	171438522	171438720	HUVEC_TFEB.out.macs2_peak_1770	12.9931
chr1	171447448	171447598	HUVEC_TFEB.out.macs2_peak_1771	4.41054
chr1	171485314	171485713	HUVEC_TFEB.out.macs2_peak_1772	18.832
chr1	171781128	171781366	HUVEC_TFEB.out.macs2_peak_1773	9.08008
chr1	171817708	171817970	HUVEC_TFEB.out.macs2_peak_1774	10.2799
chr1	172109251	172109556	HUVEC_TFEB.out.macs2_peak_1776	3.40397
chr1	172254956	172255229	HUVEC_TFEB.out.macs2_peak_1777	4.35172
chr1	172356662	172356892	HUVEC_TFEB.out.macs2_peak_1779	5.58642
chr1	172357892	172358046	HUVEC_TFEB.out.macs2_peak_1780	6.73105
chr1	172358808	172359274	HUVEC_TFEB.out.macs2_peak_1781	5.94877
chr1	172466389	172466544	HUVEC_TFEB.out.macs2_peak_1782	6.73105
chr1	172585408	172585752	HUVEC_TFEB.out.macs2_peak_1783	28.4555
chr1	172588742	172589129	HUVEC_TFEB.out.macs2_peak_1784	7.53305
chr1	172638733	172638883	HUVEC_TFEB.out.macs2_peak_1785	4.07945
chr1	172679396	172679893	HUVEC_TFEB.out.macs2_peak_1786	12.5229
chr1	172746380	172746672	HUVEC_TFEB.out.macs2_peak_1787	7.78461
chr1	172761606	172761901	HUVEC_TFEB.out.macs2_peak_1788	3.62443
chr1	172826189	172826401	HUVEC_TFEB.out.macs2_peak_1789	4.33257
chr1	172868139	172868319	HUVEC_TFEB.out.macs2_peak_1790	5.4824
chr1	172883289	172883742	HUVEC_TFEB.out.macs2_peak_1791	12.5229
chr1	172893562	172893747	HUVEC_TFEB.out.macs2_peak_1792	4.49872
chr1	172902811	172902999	HUVEC_TFEB.out.macs2_peak_1793	5.31347
chr1	172907275	172907608	HUVEC_TFEB.out.macs2_peak_1794	3.22608
chr1	172909634	172909898	HUVEC_TFEB.out.macs2_peak_1795	7.16595
chr1	172918113	172918290	HUVEC_TFEB.out.macs2_peak_1796	4.98931
chr1	172933996	172934247	HUVEC_TFEB.out.macs2_peak_1797	6.6833
chr1	172955377	172955739	HUVEC_TFEB.out.macs2_peak_1798	17.4972
chr1	172957062	172957230	HUVEC_TFEB.out.macs2_peak_1799	4.86047
chr1	173042978	173043205	HUVEC_TFEB.out.macs2_peak_1800	3.47637
chr1	173043321	173043575	HUVEC_TFEB.out.macs2_peak_1801	9.08008
chr1	173095729	173095933	HUVEC_TFEB.out.macs2_peak_1803	4.07966
chr1	173112288	173112483	HUVEC_TFEB.out.macs2_peak_1804	6.95301
chr1	173161934	173162086	HUVEC_TFEB.out.macs2_peak_1805	5.58642
chr1	173190544	173190825	HUVEC_TFEB.out.macs2_peak_1806	7.53305
chr1	173191070	173191530	HUVEC_TFEB.out.macs2_peak_1807	17.3628
chr1	173193821	173194008	HUVEC_TFEB.out.macs2_peak_1808	5.58642
chr1	173203229	173203379	HUVEC_TFEB.out.macs2_peak_1809	3.22608
chr1	173555635	173555808	HUVEC_TFEB.out.macs2_peak_1811	5.4824
chr1	173590739	173590889	HUVEC_TFEB.out.macs2_peak_1812	3.47637
chr1	173773867	173774017	HUVEC_TFEB.out.macs2_peak_1813	4.49872
chr1	173870335	173870521	HUVEC_TFEB.out.macs2_peak_1815	8.84573
chr1	173960713	173960909	HUVEC_TFEB.out.macs2_peak_1816	10.3824
chr1	174093069	174093219	HUVEC_TFEB.out.macs2_peak_1817	4.49872
chr1	174694018	174694168	HUVEC_TFEB.out.macs2_peak_1818	4.49872
chr1	174968719	174968889	HUVEC_TFEB.out.macs2_peak_1820	3.47637
chr1	174999200	174999466	HUVEC_TFEB.out.macs2_peak_1822	12.4059
chr1	175169599	175170122	HUVEC_TFEB.out.macs2_peak_1823	13.1196
chr1	175508753	175509096	HUVEC_TFEB.out.macs2_peak_1824	15.6883
chr1	175511497	175511673	HUVEC_TFEB.out.macs2_peak_1825	4.13121
chr1	175511746	175511896	HUVEC_TFEB.out.macs2_peak_1826	3.17491
chr1	175514710	175514990	HUVEC_TFEB.out.macs2_peak_1827	9.47442
chr1	175536431	175536782	HUVEC_TFEB.out.macs2_peak_1828	12.5229
chr1	175543519	175543882	HUVEC_TFEB.out.macs2_peak_1829	27.0235
chr1	175598088	175598280	HUVEC_TFEB.out.macs2_peak_1830	6.73105
chr1	175607191	175607445	HUVEC_TFEB.out.macs2_peak_1831	3.47637
chr1	175678517	175678667	HUVEC_TFEB.out.macs2_peak_1832	3.47637
chr1	175698697	175698847	HUVEC_TFEB.out.macs2_peak_1833	4.49872
chr1	175716433	175716613	HUVEC_TFEB.out.macs2_peak_1834	4.49872
chr1	175783208	175783636	HUVEC_TFEB.out.macs2_peak_1835	24.2093
chr1	176121501	176121651	HUVEC_TFEB.out.macs2_peak_1836	3.13252
chr1	177288135	177288285	HUVEC_TFEB.out.macs2_peak_1837	5.58642
chr1	177308041	177308272	HUVEC_TFEB.out.macs2_peak_1838	3.22608
chr1	177873324	177873477	HUVEC_TFEB.out.macs2_peak_1840	6.95301
chr1	178126720	178127011	HUVEC_TFEB.out.macs2_peak_1842	10.1966
chr1	178134133	178134482	HUVEC_TFEB.out.macs2_peak_1843	14.5048
chr1	178238926	178239076	HUVEC_TFEB.out.macs2_peak_1844	3.4536
chr1	178240175	178240325	HUVEC_TFEB.out.macs2_peak_1845	4.49872
chr1	178267710	178267902	HUVEC_TFEB.out.macs2_peak_1846	5.94877
chr1	178275632	178275890	HUVEC_TFEB.out.macs2_peak_1847	29.7428
chr1	178408933	178409279	HUVEC_TFEB.out.macs2_peak_1848	4.49872
chr1	178644314	178644552	HUVEC_TFEB.out.macs2_peak_1849	5.58642
chr1	179087674	179087957	HUVEC_TFEB.out.macs2_peak_1852	12.9931
chr1	179129109	179129300	HUVEC_TFEB.out.macs2_peak_1853	12.9931
chr1	179143076	179143282	HUVEC_TFEB.out.macs2_peak_1854	7.99793
chr1	179146546	179146801	HUVEC_TFEB.out.macs2_peak_1855	18.7993
chr1	179230416	179230595	HUVEC_TFEB.out.macs2_peak_1856	7.53305
chr1	179310819	179311010	HUVEC_TFEB.out.macs2_peak_1857	4.98931
chr1	179381487	179381659	HUVEC_TFEB.out.macs2_peak_1858	3.47637
chr1	179739617	179739774	HUVEC_TFEB.out.macs2_peak_1860	4.49872
chr1	179838159	179838369	HUVEC_TFEB.out.macs2_peak_1861	9.16635
chr1	179989113	179989263	HUVEC_TFEB.out.macs2_peak_1862	3.40397
chr1	180117362	180117594	HUVEC_TFEB.out.macs2_peak_1863	9.74693
chr1	180150807	180151167	HUVEC_TFEB.out.macs2_peak_1864	5.21524
chr1	180316603	180316753	HUVEC_TFEB.out.macs2_peak_1865	3.30871
chr1	180424776	180424926	HUVEC_TFEB.out.macs2_peak_1866	3.47637
chr1	180502387	180502712	HUVEC_TFEB.out.macs2_peak_1867	7.61122
chr1	180675675	180675933	HUVEC_TFEB.out.macs2_peak_1868	10.2799
chr1	180877748	180877898	HUVEC_TFEB.out.macs2_peak_1869	4.13121
chr1	181022852	181023136	HUVEC_TFEB.out.macs2_peak_1870	20.3259
chr1	181073607	181074034	HUVEC_TFEB.out.macs2_peak_1871	41.0447
chr1	181100589	181100960	HUVEC_TFEB.out.macs2_peak_1872	4.98931
chr1	181534108	181534258	HUVEC_TFEB.out.macs2_peak_1873	4.49872
chr1	181538974	181539124	HUVEC_TFEB.out.macs2_peak_1874	4.41054
chr1	181541900	181542216	HUVEC_TFEB.out.macs2_peak_1875	7.92609
chr1	182013702	182013852	HUVEC_TFEB.out.macs2_peak_1876	3.47637
chr1	182396739	182396964	HUVEC_TFEB.out.macs2_peak_1877	4.49872
chr1	182789687	182789850	HUVEC_TFEB.out.macs2_peak_1878	5.94877
chr1	182795646	182795951	HUVEC_TFEB.out.macs2_peak_1879	4.49872
chr1	182893491	182893766	HUVEC_TFEB.out.macs2_peak_1880	4.49872
chr1	183015430	183015580	HUVEC_TFEB.out.macs2_peak_1883	3.47637
chr1	183022333	183022583	HUVEC_TFEB.out.macs2_peak_1884	13.1909
chr1	183062099	183062301	HUVEC_TFEB.out.macs2_peak_1886	4.49872
chr1	183071151	183071308	HUVEC_TFEB.out.macs2_peak_1887	7.64752
chr1	183139648	183139825	HUVEC_TFEB.out.macs2_peak_1888	4.41054
chr1	183163393	183163691	HUVEC_TFEB.out.macs2_peak_1889	7.37141
chr1	183186160	183186347	HUVEC_TFEB.out.macs2_peak_1890	10.4476
chr1	183234467	183234851	HUVEC_TFEB.out.macs2_peak_1891	21.35
chr1	183268017	183268298	HUVEC_TFEB.out.macs2_peak_1892	11.7204
chr1	183391801	183391951	HUVEC_TFEB.out.macs2_peak_1893	3.47637
chr1	183515036	183515261	HUVEC_TFEB.out.macs2_peak_1894	4.98931
chr1	183536014	183536174	HUVEC_TFEB.out.macs2_peak_1895	5.09139
chr1	183783377	183783746	HUVEC_TFEB.out.macs2_peak_1896	15.6976
chr1	183807589	183807762	HUVEC_TFEB.out.macs2_peak_1898	7.92609
chr1	183821821	183822018	HUVEC_TFEB.out.macs2_peak_1899	10.4476
chr1	183838103	183838616	HUVEC_TFEB.out.macs2_peak_1900a	4.07966
chr1	183838103	183838616	HUVEC_TFEB.out.macs2_peak_1900b	10.1966
chr1	183840251	183840401	HUVEC_TFEB.out.macs2_peak_1901	4.07966
chr1	183853005	183853171	HUVEC_TFEB.out.macs2_peak_1902	4.86047
chr1	183871174	183871497	HUVEC_TFEB.out.macs2_peak_1903	18.832
chr1	183873442	183873594	HUVEC_TFEB.out.macs2_peak_1904	4.49872
chr1	183881638	183881790	HUVEC_TFEB.out.macs2_peak_1905	5.89331
chr1	183913619	183913854	HUVEC_TFEB.out.macs2_peak_1907	4.83886
chr1	183914319	183914665	HUVEC_TFEB.out.macs2_peak_1908	18.2204
chr1	183916075	183916491	HUVEC_TFEB.out.macs2_peak_1909	25.099
chr1	184002201	184002486	HUVEC_TFEB.out.macs2_peak_1910	6.7607
chr1	184242510	184242700	HUVEC_TFEB.out.macs2_peak_1911	7.69958
chr1	184260502	184260731	HUVEC_TFEB.out.macs2_peak_1912	5.58642
chr1	184296443	184296875	HUVEC_TFEB.out.macs2_peak_1913	13.1196
chr1	184324968	184325140	HUVEC_TFEB.out.macs2_peak_1914	4.86047
chr1	184329261	184329499	HUVEC_TFEB.out.macs2_peak_1915	4.07966
chr1	184330296	184330585	HUVEC_TFEB.out.macs2_peak_1916	24.2325
chr1	184491607	184491944	HUVEC_TFEB.out.macs2_peak_1917	25.4237
chr1	184506562	184506753	HUVEC_TFEB.out.macs2_peak_1918	11.7663
chr1	184531326	184531576	HUVEC_TFEB.out.macs2_peak_1919	4.98931
chr1	184556555	184557026	HUVEC_TFEB.out.macs2_peak_1920	26.5242
chr1	184617204	184617354	HUVEC_TFEB.out.macs2_peak_1921	3.47637
chr1	184666260	184666410	HUVEC_TFEB.out.macs2_peak_1922	4.86047
chr1	184801533	184801758	HUVEC_TFEB.out.macs2_peak_1923	6.95301
chr1	184886676	184886894	HUVEC_TFEB.out.macs2_peak_1924	10.1966
chr1	184953614	184953906	HUVEC_TFEB.out.macs2_peak_1925	14.5048
chr1	185157078	185157266	HUVEC_TFEB.out.macs2_peak_1926	3.88421
chr1	185245625	185245775	HUVEC_TFEB.out.macs2_peak_1927	5.58642
chr1	185260048	185260198	HUVEC_TFEB.out.macs2_peak_1928	3.22608
chr1	185260585	185261018	HUVEC_TFEB.out.macs2_peak_1929	15.4943
chr1	185281278	185281469	HUVEC_TFEB.out.macs2_peak_1930	11.5826
chr1	185367303	185367580	HUVEC_TFEB.out.macs2_peak_1931	8.62423
chr1	185373924	185374145	HUVEC_TFEB.out.macs2_peak_1932	9.27332
chr1	185375686	185375926	HUVEC_TFEB.out.macs2_peak_1933	18.7993
chr1	185441011	185441250	HUVEC_TFEB.out.macs2_peak_1934	6.73105
chr1	185500066	185500536	HUVEC_TFEB.out.macs2_peak_1935	11.3449
chr1	185520300	185520474	HUVEC_TFEB.out.macs2_peak_1936	3.97957
chr1	185520563	185520873	HUVEC_TFEB.out.macs2_peak_1937	3.62443
chr1	185544744	185544894	HUVEC_TFEB.out.macs2_peak_1938	4.49872
chr1	185718925	185719158	HUVEC_TFEB.out.macs2_peak_1939	3.40397
chr1	185751964	185752120	HUVEC_TFEB.out.macs2_peak_1940	3.4536
chr1	185819870	185820175	HUVEC_TFEB.out.macs2_peak_1942	14.5048
chr1	185861420	185861857	HUVEC_TFEB.out.macs2_peak_1943	7.78461
chr1	185864911	185865153	HUVEC_TFEB.out.macs2_peak_1944	10.4476
chr1	186017477	186017645	HUVEC_TFEB.out.macs2_peak_1945	8.10439
chr1	186033994	186034196	HUVEC_TFEB.out.macs2_peak_1946	3.47637
chr1	186055959	186056182	HUVEC_TFEB.out.macs2_peak_1947	7.92609
chr1	186082347	186082600	HUVEC_TFEB.out.macs2_peak_1948	11.7663
chr1	186188339	186188562	HUVEC_TFEB.out.macs2_peak_1949	5.46828
chr1	186442675	186443106	HUVEC_TFEB.out.macs2_peak_1950	12.5229
chr1	186461052	186461320	HUVEC_TFEB.out.macs2_peak_1951	4.98931
chr1	186476415	186476581	HUVEC_TFEB.out.macs2_peak_1952	6.32186
chr1	186575327	186575780	HUVEC_TFEB.out.macs2_peak_1953	14.9514
chr1	186680386	186680605	HUVEC_TFEB.out.macs2_peak_1954	4.07966
chr1	186735463	186735728	HUVEC_TFEB.out.macs2_peak_1955	20.3259
chr1	186763206	186763518	HUVEC_TFEB.out.macs2_peak_1956	8.44296
chr1	186917314	186917662	HUVEC_TFEB.out.macs2_peak_1957a	6.61114
chr1	186917314	186917662	HUVEC_TFEB.out.macs2_peak_1957b	4.98931
chr1	186943902	186944157	HUVEC_TFEB.out.macs2_peak_1958	10.2513
chr1	186944307	186944768	HUVEC_TFEB.out.macs2_peak_1959	4.33257
chr1	186948488	186948902	HUVEC_TFEB.out.macs2_peak_1960	12.9931
chr1	186950623	186950909	HUVEC_TFEB.out.macs2_peak_1961	9.5893
chr1	186971318	186971477	HUVEC_TFEB.out.macs2_peak_1962	3.22608
chr1	186974823	186975226	HUVEC_TFEB.out.macs2_peak_1963	19.6141
chr1	186977391	186977550	HUVEC_TFEB.out.macs2_peak_1964	4.07966
chr1	186984380	186984530	HUVEC_TFEB.out.macs2_peak_1965	3.47637
chr1	187001664	187001822	HUVEC_TFEB.out.macs2_peak_1966	4.49872
chr1	187010672	187010822	HUVEC_TFEB.out.macs2_peak_1967	4.49872
chr1	187019032	187019182	HUVEC_TFEB.out.macs2_peak_1968	3.47637
chr1	187099919	187100069	HUVEC_TFEB.out.macs2_peak_1969	3.47637
chr1	187157713	187157924	HUVEC_TFEB.out.macs2_peak_1970	5.58642
chr1	187477187	187477416	HUVEC_TFEB.out.macs2_peak_1971	3.47637
chr1	187504287	187504437	HUVEC_TFEB.out.macs2_peak_1972	3.30871
chr1	187655217	187655426	HUVEC_TFEB.out.macs2_peak_1973	5.89331
chr1	187685332	187685482	HUVEC_TFEB.out.macs2_peak_1974	4.49872
chr1	187847679	187847861	HUVEC_TFEB.out.macs2_peak_1975	4.98931
chr1	187985943	187986173	HUVEC_TFEB.out.macs2_peak_1976	11.5826
chr1	188006446	188006654	HUVEC_TFEB.out.macs2_peak_1977	5.38748
chr1	188027706	188027976	HUVEC_TFEB.out.macs2_peak_1978	3.05077
chr1	188237712	188237965	HUVEC_TFEB.out.macs2_peak_1979	5.58642
chr1	188429408	188429558	HUVEC_TFEB.out.macs2_peak_1980	4.49872
chr1	188442680	188442916	HUVEC_TFEB.out.macs2_peak_1981	3.47637
chr1	188489303	188489653	HUVEC_TFEB.out.macs2_peak_1982	5.4824
chr1	188670907	188671159	HUVEC_TFEB.out.macs2_peak_1983	9.31879
chr1	188706813	188707197	HUVEC_TFEB.out.macs2_peak_1984	25.6079
chr1	189043041	189043191	HUVEC_TFEB.out.macs2_peak_1986	5.58642
chr1	189134424	189134588	HUVEC_TFEB.out.macs2_peak_1987	3.47637
chr1	189471150	189471300	HUVEC_TFEB.out.macs2_peak_1988	4.98931
chr1	189509530	189509680	HUVEC_TFEB.out.macs2_peak_1989	4.49872
chr1	189597173	189597490	HUVEC_TFEB.out.macs2_peak_1992	9.31879
chr1	189660008	189660196	HUVEC_TFEB.out.macs2_peak_1993	7.92609
chr1	189940094	189940340	HUVEC_TFEB.out.macs2_peak_1994	4.98931
chr1	189993325	189993475	HUVEC_TFEB.out.macs2_peak_1995	4.49872
chr1	190132995	190133148	HUVEC_TFEB.out.macs2_peak_1996	3.22608
chr1	190168232	190168416	HUVEC_TFEB.out.macs2_peak_1997	5.58642
chr1	190170384	190170597	HUVEC_TFEB.out.macs2_peak_1998	14.5048
chr1	190179701	190180248	HUVEC_TFEB.out.macs2_peak_1999	34.7018
chr1	190494448	190494641	HUVEC_TFEB.out.macs2_peak_2000	3.05077
chr1	190682362	190682559	HUVEC_TFEB.out.macs2_peak_2001	4.02892
chr1	191022981	191023189	HUVEC_TFEB.out.macs2_peak_2003	5.08049
chr1	191294464	191294637	HUVEC_TFEB.out.macs2_peak_2004	4.49872
chr1	191486785	191486996	HUVEC_TFEB.out.macs2_peak_2005	3.40397
chr1	191549904	191550054	HUVEC_TFEB.out.macs2_peak_2006	5.09139
chr1	191688649	191688799	HUVEC_TFEB.out.macs2_peak_2007	5.4824
chr1	191964181	191964427	HUVEC_TFEB.out.macs2_peak_2009	13.7287
chr1	192072497	192072676	HUVEC_TFEB.out.macs2_peak_2010	4.49872
chr1	192104799	192105202	HUVEC_TFEB.out.macs2_peak_2011	15.9199
chr1	192170115	192170589	HUVEC_TFEB.out.macs2_peak_2012a	5.94877
chr1	192170115	192170589	HUVEC_TFEB.out.macs2_peak_2012b	27.7646
chr1	192216731	192216881	HUVEC_TFEB.out.macs2_peak_2013	3.47637
chr1	192257177	192257353	HUVEC_TFEB.out.macs2_peak_2014	4.49872
chr1	192260124	192260417	HUVEC_TFEB.out.macs2_peak_2015	18.2204
chr1	192263393	192263816	HUVEC_TFEB.out.macs2_peak_2016	53.2055
chr1	192270493	192270694	HUVEC_TFEB.out.macs2_peak_2017	7.99793
chr1	192380680	192380854	HUVEC_TFEB.out.macs2_peak_2018	4.49872
chr1	192451369	192451519	HUVEC_TFEB.out.macs2_peak_2019	4.41054
chr1	192531088	192531382	HUVEC_TFEB.out.macs2_peak_2020	13.6963
chr1	192559478	192560182	HUVEC_TFEB.out.macs2_peak_2021	51.6008
chr1	192799930	192800120	HUVEC_TFEB.out.macs2_peak_2022	6.73105
chr1	192807692	192807842	HUVEC_TFEB.out.macs2_peak_2023	3.47637
chr1	192924953	192925103	HUVEC_TFEB.out.macs2_peak_2024	3.22608
chr1	192967935	192968085	HUVEC_TFEB.out.macs2_peak_2025	3.3557
chr1	193033468	193033618	HUVEC_TFEB.out.macs2_peak_2026	4.23865
chr1	193105309	193105516	HUVEC_TFEB.out.macs2_peak_2027	4.98931
chr1	193210363	193210564	HUVEC_TFEB.out.macs2_peak_2028	3.47637
chr1	193392029	193392179	HUVEC_TFEB.out.macs2_peak_2029	3.40397
chr1	193417498	193417722	HUVEC_TFEB.out.macs2_peak_2030	7.99793
chr1	193431719	193431914	HUVEC_TFEB.out.macs2_peak_2031	4.49872
chr1	193434396	193434635	HUVEC_TFEB.out.macs2_peak_2032	6.73105
chr1	193558515	193558670	HUVEC_TFEB.out.macs2_peak_2033	4.3625
chr1	193614904	193615256	HUVEC_TFEB.out.macs2_peak_2034	10.4796
chr1	193674636	193674799	HUVEC_TFEB.out.macs2_peak_2035	6.97633
chr1	193972411	193972561	HUVEC_TFEB.out.macs2_peak_2036	3.3557
chr1	193998938	193999115	HUVEC_TFEB.out.macs2_peak_2037	5.3172
chr1	194014064	194014401	HUVEC_TFEB.out.macs2_peak_2038	9.25272
chr1	194024858	194025025	HUVEC_TFEB.out.macs2_peak_2039	4.35172
chr1	194063198	194063406	HUVEC_TFEB.out.macs2_peak_2040	5.58642
chr1	194755532	194755682	HUVEC_TFEB.out.macs2_peak_2041	3.47637
chr1	195432721	195432871	HUVEC_TFEB.out.macs2_peak_2042	4.41054
chr1	195842290	195842440	HUVEC_TFEB.out.macs2_peak_2043	3.47637
chr1	195908297	195908485	HUVEC_TFEB.out.macs2_peak_2044	7.92609
chr1	196181310	196181877	HUVEC_TFEB.out.macs2_peak_2045	38.0877
chr1	196524884	196525034	HUVEC_TFEB.out.macs2_peak_2046	4.29444
chr1	196673310	196673460	HUVEC_TFEB.out.macs2_peak_2047	3.09116
chr1	197021837	197022069	HUVEC_TFEB.out.macs2_peak_2048	3.47637
chr1	197210511	197210764	HUVEC_TFEB.out.macs2_peak_2049	10.6804
chr1	197485870	197486168	HUVEC_TFEB.out.macs2_peak_2050	9.31879
chr1	197838931	197839133	HUVEC_TFEB.out.macs2_peak_2052	3.53412
chr1	197940016	197940166	HUVEC_TFEB.out.macs2_peak_2053	3.88421
chr1	198121161	198121368	HUVEC_TFEB.out.macs2_peak_2054	3.95005
chr1	198156947	198157129	HUVEC_TFEB.out.macs2_peak_2055	5.89331
chr1	198168301	198168453	HUVEC_TFEB.out.macs2_peak_2056	3.47637
chr1	198308543	198308693	HUVEC_TFEB.out.macs2_peak_2057	4.91625
chr1	198327315	198327595	HUVEC_TFEB.out.macs2_peak_2058	5.41298
chr1	198422543	198422704	HUVEC_TFEB.out.macs2_peak_2059	5.41298
chr1	198422898	198423191	HUVEC_TFEB.out.macs2_peak_2060	4.23865
chr1	198491723	198491905	HUVEC_TFEB.out.macs2_peak_2061	7.66459
chr1	198669175	198669354	HUVEC_TFEB.out.macs2_peak_2062	5.94877
chr1	198725523	198725673	HUVEC_TFEB.out.macs2_peak_2063	3.40397
chr1	198726578	198726736	HUVEC_TFEB.out.macs2_peak_2064	6.73105
chr1	198776670	198776963	HUVEC_TFEB.out.macs2_peak_2065	10.4476
chr1	198780388	198780870	HUVEC_TFEB.out.macs2_peak_2066	6.45312
chr1	198866437	198866587	HUVEC_TFEB.out.macs2_peak_2067	5.89331
chr1	198881306	198881512	HUVEC_TFEB.out.macs2_peak_2068	6.95301
chr1	198910084	198910305	HUVEC_TFEB.out.macs2_peak_2069	9.95223
chr1	198915838	198916016	HUVEC_TFEB.out.macs2_peak_2070	5.89331
chr1	198932378	198932760	HUVEC_TFEB.out.macs2_peak_2071	26.5242
chr1	198934816	198935154	HUVEC_TFEB.out.macs2_peak_2072	36.284
chr1	198935675	198935825	HUVEC_TFEB.out.macs2_peak_2073	3.22608
chr1	198942371	198942541	HUVEC_TFEB.out.macs2_peak_2074	4.41054
chr1	199272731	199273039	HUVEC_TFEB.out.macs2_peak_2075	12.5229
chr1	199298013	199298223	HUVEC_TFEB.out.macs2_peak_2076	8.84573
chr1	199434340	199434490	HUVEC_TFEB.out.macs2_peak_2077	4.07966
chr1	199491841	199491994	HUVEC_TFEB.out.macs2_peak_2078	4.49872
chr1	199529068	199529258	HUVEC_TFEB.out.macs2_peak_2080	5.4824
chr1	199691662	199691877	HUVEC_TFEB.out.macs2_peak_2081	5.3172
chr1	199742588	199742937	HUVEC_TFEB.out.macs2_peak_2082	17.4972
chr1	199784165	199784384	HUVEC_TFEB.out.macs2_peak_2083	5.55371
chr1	199859603	199859847	HUVEC_TFEB.out.macs2_peak_2084	11.7663
chr1	199917248	199917398	HUVEC_TFEB.out.macs2_peak_2085	3.47637
chr1	200076175	200076475	HUVEC_TFEB.out.macs2_peak_2087	10.6804
chr1	200180932	200181130	HUVEC_TFEB.out.macs2_peak_2088	13.1196
chr1	200228194	200228496	HUVEC_TFEB.out.macs2_peak_2090	4.07966
chr1	200298117	200298267	HUVEC_TFEB.out.macs2_peak_2091	3.47637
chr1	200359864	200360097	HUVEC_TFEB.out.macs2_peak_2093	14.5048
chr1	200416036	200416390	HUVEC_TFEB.out.macs2_peak_2094	5.89331
chr1	200453129	200453291	HUVEC_TFEB.out.macs2_peak_2095	5.21524
chr1	200483546	200483820	HUVEC_TFEB.out.macs2_peak_2096	20.3259
chr1	200512338	200512568	HUVEC_TFEB.out.macs2_peak_2097	11.7204
chr1	200521989	200522171	HUVEC_TFEB.out.macs2_peak_2098	3.47637
chr1	201028074	201028272	HUVEC_TFEB.out.macs2_peak_2099	6.73105
chr1	201041716	201041866	HUVEC_TFEB.out.macs2_peak_2100	4.49872
chr1	201191734	201191973	HUVEC_TFEB.out.macs2_peak_2101	36.3872
chr1	201267925	201268177	HUVEC_TFEB.out.macs2_peak_2102	9.16635
chr1	201461186	201461458	HUVEC_TFEB.out.macs2_peak_2103	16.2172
chr1	201489277	201489583	HUVEC_TFEB.out.macs2_peak_2104	13.1196
chr1	201490800	201490950	HUVEC_TFEB.out.macs2_peak_2105	3.11719
chr1	201525309	201525499	HUVEC_TFEB.out.macs2_peak_2106	12.2253
chr1	201570907	201571057	HUVEC_TFEB.out.macs2_peak_2107	4.98931
chr1	201597637	201597885	HUVEC_TFEB.out.macs2_peak_2108	11.7204
chr1	201603905	201604092	HUVEC_TFEB.out.macs2_peak_2109	9.16635
chr1	201636459	201636934	HUVEC_TFEB.out.macs2_peak_2111a	24.9434
chr1	201636459	201636934	HUVEC_TFEB.out.macs2_peak_2111b	29.7428
chr1	201714635	201714920	HUVEC_TFEB.out.macs2_peak_2112	6.73105
chr1	201748434	201748748	HUVEC_TFEB.out.macs2_peak_2113	5.41298
chr1	201773809	201774125	HUVEC_TFEB.out.macs2_peak_2114	8.44296
chr1	201790379	201790547	HUVEC_TFEB.out.macs2_peak_2115	5.94877
chr1	202058202	202058573	HUVEC_TFEB.out.macs2_peak_2116	6.73105
chr1	202235890	202236076	HUVEC_TFEB.out.macs2_peak_2117	9.01459
chr1	202448386	202448536	HUVEC_TFEB.out.macs2_peak_2118	5.4824
chr1	202574766	202574998	HUVEC_TFEB.out.macs2_peak_2119	15.0917
chr1	202589265	202589477	HUVEC_TFEB.out.macs2_peak_2120	4.07966
chr1	202927212	202927465	HUVEC_TFEB.out.macs2_peak_2121	23.3827
chr1	203026307	203026462	HUVEC_TFEB.out.macs2_peak_2122	6.61114
chr1	203320576	203320726	HUVEC_TFEB.out.macs2_peak_2123	4.49872
chr1	203402700	203402885	HUVEC_TFEB.out.macs2_peak_2124	5.77741
chr1	203408591	203408827	HUVEC_TFEB.out.macs2_peak_2125	18.832
chr1	203512784	203513120	HUVEC_TFEB.out.macs2_peak_2126	13.1687
chr1	203558274	203558697	HUVEC_TFEB.out.macs2_peak_2127	11.7663
chr1	203592851	203593071	HUVEC_TFEB.out.macs2_peak_2128	18.832
chr1	203607289	203607496	HUVEC_TFEB.out.macs2_peak_2129	4.3625
chr1	203638958	203639280	HUVEC_TFEB.out.macs2_peak_2131	10.7513
chr1	203669235	203669385	HUVEC_TFEB.out.macs2_peak_2132	3.4536
chr1	203674246	203674465	HUVEC_TFEB.out.macs2_peak_2133	10.4476
chr1	203756534	203756789	HUVEC_TFEB.out.macs2_peak_2134	35.3667
chr1	203795452	203795628	HUVEC_TFEB.out.macs2_peak_2135	7.99793
chr1	203861420	203861714	HUVEC_TFEB.out.macs2_peak_2136	18.3635
chr1	203888903	203889226	HUVEC_TFEB.out.macs2_peak_2138	11.7663
chr1	204045586	204045828	HUVEC_TFEB.out.macs2_peak_2139	10.7513
chr1	204101648	204101833	HUVEC_TFEB.out.macs2_peak_2140	5.09139
chr1	204102305	204102455	HUVEC_TFEB.out.macs2_peak_2141	3.22608
chr1	204104641	204104909	HUVEC_TFEB.out.macs2_peak_2142	13.41
chr1	204108653	204108844	HUVEC_TFEB.out.macs2_peak_2143	9.16635
chr1	204130955	204131218	HUVEC_TFEB.out.macs2_peak_2144	4.07966
chr1	204199457	204199713	HUVEC_TFEB.out.macs2_peak_2145	6.73105
chr1	204206239	204206390	HUVEC_TFEB.out.macs2_peak_2146	6.73105
chr1	204341377	204341527	HUVEC_TFEB.out.macs2_peak_2147	3.47637
chr1	204357673	204357823	HUVEC_TFEB.out.macs2_peak_2148	4.86047
chr1	204377252	204377509	HUVEC_TFEB.out.macs2_peak_2149	4.43205
chr1	204378289	204378476	HUVEC_TFEB.out.macs2_peak_2150	6.5311
chr1	204417678	204417837	HUVEC_TFEB.out.macs2_peak_2152	4.98931
chr1	204426085	204426235	HUVEC_TFEB.out.macs2_peak_2153	3.47637
chr1	204431908	204432058	HUVEC_TFEB.out.macs2_peak_2154	3.47637
chr1	204441668	204441990	HUVEC_TFEB.out.macs2_peak_2155	25.0483
chr1	204461373	204461523	HUVEC_TFEB.out.macs2_peak_2156	5.58642
chr1	204461662	204462075	HUVEC_TFEB.out.macs2_peak_2157	53.2055
chr1	204463272	204463456	HUVEC_TFEB.out.macs2_peak_2158	6.73105
chr1	204465797	204465967	HUVEC_TFEB.out.macs2_peak_2159	4.49872
chr1	204471453	204471653	HUVEC_TFEB.out.macs2_peak_2160	6.73105
chr1	204493913	204494063	HUVEC_TFEB.out.macs2_peak_2161	4.98931
chr1	204516152	204516453	HUVEC_TFEB.out.macs2_peak_2163	5.58642
chr1	204591790	204592063	HUVEC_TFEB.out.macs2_peak_2164	5.58642
chr1	204852305	204852455	HUVEC_TFEB.out.macs2_peak_2165	3.47637
chr1	205284814	205284964	HUVEC_TFEB.out.macs2_peak_2167	5.78654
chr1	205288339	205288521	HUVEC_TFEB.out.macs2_peak_2168	5.58642
chr1	205294519	205294681	HUVEC_TFEB.out.macs2_peak_2169	6.73105
chr1	205448059	205448228	HUVEC_TFEB.out.macs2_peak_2170	5.58642
chr1	205543639	205544198	HUVEC_TFEB.out.macs2_peak_2172a	5.58642
chr1	205543639	205544198	HUVEC_TFEB.out.macs2_peak_2172b	6.95301
chr1	205598990	205599757	HUVEC_TFEB.out.macs2_peak_2173	40.4363
chr1	205610104	205610308	HUVEC_TFEB.out.macs2_peak_2174	6.6833
chr1	205650121	205650282	HUVEC_TFEB.out.macs2_peak_2175	3.88421
chr1	205669688	205669906	HUVEC_TFEB.out.macs2_peak_2176	12.5229
chr1	205679297	205679502	HUVEC_TFEB.out.macs2_peak_2177	16.9823
chr1	205735128	205735278	HUVEC_TFEB.out.macs2_peak_2178	3.47637
chr1	205775213	205775370	HUVEC_TFEB.out.macs2_peak_2179	3.22608
chr1	205775423	205775595	HUVEC_TFEB.out.macs2_peak_2180	4.98931
chr1	205963472	205963622	HUVEC_TFEB.out.macs2_peak_2181	5.58642
chr1	205988251	205988401	HUVEC_TFEB.out.macs2_peak_2182	5.58642
chr1	205997582	205997738	HUVEC_TFEB.out.macs2_peak_2183	4.49872
chr1	206055485	206055752	HUVEC_TFEB.out.macs2_peak_2184	3.21838
chr1	206189904	206190064	HUVEC_TFEB.out.macs2_peak_2186	7.78461
chr1	206204744	206205008	HUVEC_TFEB.out.macs2_peak_2187	38.887
chr1	206320327	206320721	HUVEC_TFEB.out.macs2_peak_2189	39.3523
chr1	206321184	206321355	HUVEC_TFEB.out.macs2_peak_2190	5.86499
chr1	206349505	206350063	HUVEC_TFEB.out.macs2_peak_2192	40.4363
chr1	206362006	206362257	HUVEC_TFEB.out.macs2_peak_2193	15.8739
chr1	206374858	206375075	HUVEC_TFEB.out.macs2_peak_2194	4.83886
chr1	206381135	206381512	HUVEC_TFEB.out.macs2_peak_2195	5.94583
chr1	206393817	206394052	HUVEC_TFEB.out.macs2_peak_2196	7.91124
chr1	206430149	206430367	HUVEC_TFEB.out.macs2_peak_2197	4.07966
chr1	206570639	206570894	HUVEC_TFEB.out.macs2_peak_2198	8.41215
chr1	206589252	206589402	HUVEC_TFEB.out.macs2_peak_2199	4.49872
chr1	206590034	206590184	HUVEC_TFEB.out.macs2_peak_2200	4.49872
chr1	206632963	206633115	HUVEC_TFEB.out.macs2_peak_2201	4.49872
chr1	206633682	206634011	HUVEC_TFEB.out.macs2_peak_2202	14.9606
chr1	206634288	206634464	HUVEC_TFEB.out.macs2_peak_2203	6.6833
chr1	206654966	206655116	HUVEC_TFEB.out.macs2_peak_2204	5.4824
chr1	206735475	206735625	HUVEC_TFEB.out.macs2_peak_2205	3.11719
chr1	206766446	206766607	HUVEC_TFEB.out.macs2_peak_2206	4.49872
chr1	206982794	206982979	HUVEC_TFEB.out.macs2_peak_2207	3.47637
chr1	207051347	207051562	HUVEC_TFEB.out.macs2_peak_2208	10.4476
chr1	207189009	207189217	HUVEC_TFEB.out.macs2_peak_2209	5.58642
chr1	207205123	207205446	HUVEC_TFEB.out.macs2_peak_2210	49.7835
chr1	207205707	207206005	HUVEC_TFEB.out.macs2_peak_2211	6.97633
chr1	207244252	207244402	HUVEC_TFEB.out.macs2_peak_2212	3.88421
chr1	207282128	207282416	HUVEC_TFEB.out.macs2_peak_2213	7.99793
[truncated: 24,616 more rows]

## Sheet: TFEB_bound_genes
Gene_name
ENSG00000000457_SCYL3
ENSG00000000938_FGR
ENSG00000001036_FUCA2
ENSG00000001084_GCLC
ENSG00000001167_NFYA
ENSG00000001626_CFTR
ENSG00000002330_BAD
ENSG00000002822_MAD1L1
ENSG00000003056_M6PR
ENSG00000003147_ICA1
ENSG00000003400_CASP10
ENSG00000003402_CFLAR
ENSG00000003436_TFPI
ENSG00000004142_POLDIP2
ENSG00000004487_KDM1A
ENSG00000004534_RBM6
ENSG00000004660_CAMKK1
ENSG00000004864_SLC25A13
ENSG00000004897_CDC27
ENSG00000004975_DVL2
ENSG00000005020_SKAP2
ENSG00000005073_HOXA11
ENSG00000005156_LIG3
ENSG00000005249_PRKAR2B
ENSG00000005339_CREBBP
ENSG00000005471_ABCB4
ENSG00000005483_KMT2E
ENSG00000006042_TMEM98
ENSG00000006047_YBX2
ENSG00000006062_MAP3K14
ENSG00000006071_ABCC8
ENSG00000006128_TAC1
ENSG00000006194_ZNF263
ENSG00000006282_SPATA20
ENSG00000006327_TNFRSF12A
ENSG00000006451_RALA
ENSG00000006459_KDM7A
ENSG00000006576_PHTF2
ENSG00000006607_FARP2
ENSG00000006634_DBF4
ENSG00000006638_TBXA2R
ENSG00000006704_GTF2IRD1
ENSG00000006715_VPS41
ENSG00000006747_SCIN
ENSG00000006831_ADIPOR2
ENSG00000006837_CDKL3
ENSG00000007255_TRAPPC6A
ENSG00000007341_ST7L
ENSG00000007384_RHBDF1
ENSG00000007520_TSR3
ENSG00000008277_ADAM22
ENSG00000008282_SYPL1
ENSG00000008283_CYB561
ENSG00000008294_SPAG9
ENSG00000008441_NFIX
ENSG00000008513_ST3GAL1
ENSG00000008838_MED24
ENSG00000009307_CSDE1
ENSG00000009413_REV3L
ENSG00000009790_TRAF3IP3
ENSG00000009830_POMT2
ENSG00000010165_METTL13
ENSG00000010219_DYRK4
ENSG00000010244_ZNF207
ENSG00000010270_STARD3NL
ENSG00000010322_NISCH
ENSG00000010327_STAB1
ENSG00000010671_BTK
ENSG00000010803_SCMH1
ENSG00000010810_FYN
ENSG00000010818_HIVEP2
ENSG00000011021_CLCN6
ENSG00000011260_UTP18
ENSG00000011275_RNF216
ENSG00000011405_PIK3C2A
ENSG00000011422_PLAUR
ENSG00000011426_ANLN
ENSG00000011451_WIZ
ENSG00000011454_RABGAP1
ENSG00000011523_CEP68
ENSG00000011590_ZBTB32
ENSG00000012061_ERCC1
ENSG00000012124_CD22
ENSG00000012232_EXTL3
ENSG00000012779_ALOX5
ENSG00000012963_UBR7
ENSG00000013364_MVP
ENSG00000013523_ANGEL1
ENSG00000013561_RNF14
ENSG00000013583_HEBP1
ENSG00000013588_GPRC5A
ENSG00000013810_TACC3
ENSG00000014138_POLA2
ENSG00000014164_ZC3H3
ENSG00000014641_MDH1
ENSG00000015413_DPEP1
ENSG00000015676_NUDCD3
ENSG00000018408_WWTR1
ENSG00000018510_AGPS
ENSG00000018610_STEEP1
ENSG00000018699_TTC27
ENSG00000019144_PHLDB1
ENSG00000019186_CYP24A1
ENSG00000020577_SAMD4A
ENSG00000020922_MRE11
ENSG00000021300_PLEKHB1
ENSG00000021574_SPAST
ENSG00000021762_OSBPL5
ENSG00000023287_RB1CC1
ENSG00000023572_GLRX2
ENSG00000023839_ABCC2
ENSG00000023902_PLEKHO1
ENSG00000023909_GCLM
ENSG00000024048_UBR2
ENSG00000024422_EHD2
ENSG00000025039_RRAGD
ENSG00000025156_HSF2
ENSG00000025434_NR1H3
ENSG00000025708_TYMP
ENSG00000025772_TOMM34
ENSG00000026036_RTEL1-TNFRSF6B
ENSG00000026103_FAS
ENSG00000026508_CD44
ENSG00000026559_KCNG1
ENSG00000026652_AGPAT4
ENSG00000027001_MIPEP
ENSG00000027075_PRKCH
ENSG00000028203_VEZT
ENSG00000028277_POU2F2
ENSG00000028839_TBPL1
ENSG00000029153_ARNTL2
ENSG00000029639_TFB1M
ENSG00000030582_GRN
ENSG00000031081_ARHGAP31
ENSG00000033011_ALG1
ENSG00000033170_FUT8
ENSG00000033327_GAB2
ENSG00000033627_ATP6V0A1
ENSG00000034152_MAP2K3
ENSG00000034677_RNF19A
ENSG00000035664_DAPK2
ENSG00000035681_NSMAF
ENSG00000035928_RFC1
ENSG00000036257_CUL3
ENSG00000036448_MYOM2
ENSG00000036549_ZZZ3
ENSG00000036672_USP2
ENSG00000037474_NSUN2
ENSG00000037757_MRI1
ENSG00000038274_MAT2B
ENSG00000038382_TRIO
ENSG00000038945_MSR1
ENSG00000039523_RIPOR1
ENSG00000039560_RAI14
ENSG00000039650_PNKP
ENSG00000040275_SPDL1
ENSG00000040487_SLC66A1
ENSG00000040531_CTNS
ENSG00000041353_RAB27B
ENSG00000041357_PSMA4
ENSG00000041880_PARP3
ENSG00000042088_TDP1
ENSG00000042493_CAPG
ENSG00000042832_TG
ENSG00000043143_JADE2
ENSG00000044115_CTNNA1
ENSG00000044459_CNTLN
ENSG00000046647_GEMIN8
ENSG00000046889_PREX2
ENSG00000047056_WDR37
ENSG00000047230_CTPS2
ENSG00000047249_ATP6V1H
ENSG00000047346_FAM214A
ENSG00000047457_CP
ENSG00000047579_DTNBP1
ENSG00000047617_ANO2
ENSG00000047849_MAP4
ENSG00000048028_USP28
ENSG00000048052_HDAC9
ENSG00000048162_NOP16
ENSG00000048342_CC2D2A
ENSG00000048649_RSF1
ENSG00000048707_VPS13D
ENSG00000049192_ADAMTS6
ENSG00000049239_H6PD
ENSG00000049246_PER3
ENSG00000049247_UTS2
ENSG00000049323_LTBP1
ENSG00000049449_RCN1
ENSG00000049759_NEDD4L
ENSG00000049860_HEXB
ENSG00000050165_DKK3
ENSG00000050393_MCUR1
ENSG00000050405_LIMA1
ENSG00000051009_FHIP1B
ENSG00000051108_HERPUD1
ENSG00000051128_HOMER3
ENSG00000052126_PLEKHA5
ENSG00000052795_FNIP2
ENSG00000053254_FOXN3
ENSG00000053371_AKR7A2
ENSG00000053747_LAMA3
ENSG00000053770_AP5M1
ENSG00000054116_TRAPPC3
ENSG00000054118_THRAP3
ENSG00000054219_LY75
ENSG00000054282_SDCCAG8
ENSG00000054392_HHAT
ENSG00000054654_SYNE2
ENSG00000054967_RELT
ENSG00000054983_GALC
ENSG00000055044_NOP58
ENSG00000055163_CYFIP2
ENSG00000055483_USP36
ENSG00000055917_PUM2
ENSG00000056558_TRAF1
ENSG00000057657_PRDM1
ENSG00000058056_USP13
ENSG00000058085_LAMC2
ENSG00000058091_CDK14
ENSG00000058335_RASGRF1
ENSG00000058404_CAMK2B
ENSG00000058673_ZC3H11A
ENSG00000058866_DGKG
ENSG00000059378_PARP12
ENSG00000059588_TARBP1
ENSG00000059804_SLC2A3
ENSG00000060138_YBX3
ENSG00000060718_COL11A1
ENSG00000060982_BCAT1
ENSG00000061676_NCKAP1
ENSG00000062485_CS
ENSG00000062716_VMP1
ENSG00000063015_SEZ6
ENSG00000063046_EIF4B
ENSG00000063244_U2AF2
ENSG00000063761_ADCK1
ENSG00000063854_HAGH
ENSG00000064042_LIMCH1
ENSG00000064225_ST3GAL6
ENSG00000064309_CDON
ENSG00000064601_CTSA
ENSG00000064651_SLC12A2
ENSG00000064703_DDX20
ENSG00000064726_BTBD1
ENSG00000064763_FAR2
ENSG00000064932_SBNO2
ENSG00000064933_PMS1
ENSG00000065000_AP3D1
ENSG00000065029_ZNF76
ENSG00000065057_NTHL1
ENSG00000065154_OAT
ENSG00000065361_ERBB3
ENSG00000065534_MYLK
ENSG00000065600_PACC1
ENSG00000065618_COL17A1
ENSG00000065665_SEC61A2
ENSG00000065809_FAM107B
ENSG00000065989_PDE4A
ENSG00000066032_CTNNA2
ENSG00000066084_DIP2B
ENSG00000066135_KDM4A
ENSG00000066185_ZMYND12
ENSG00000066248_NGEF
ENSG00000066427_ATXN3
ENSG00000066697_MSANTD3
ENSG00000066813_ACSM2B
ENSG00000066933_MYO9A
ENSG00000067057_PFKP
ENSG00000067066_SP100
ENSG00000067082_KLF6
ENSG00000067141_NEO1
ENSG00000067182_TNFRSF1A
ENSG00000067191_CACNB1
ENSG00000067225_PKM
ENSG00000067533_RRP15
ENSG00000067798_NAV3
ENSG00000068001_HYAL2
ENSG00000068024_HDAC4
ENSG00000068079_IFI35
ENSG00000068305_MEF2A
ENSG00000068650_ATP11A
ENSG00000068654_POLR1A
ENSG00000068724_TTC7A
ENSG00000068784_SRBD1
ENSG00000069122_ADGRF5
ENSG00000069493_CLEC2D
ENSG00000069667_RORA
ENSG00000069702_TGFBR3
ENSG00000069812_HES2
ENSG00000069869_NEDD4
ENSG00000069956_MAPK6
ENSG00000069974_RAB27A
ENSG00000070081_NUCB2
ENSG00000070182_SPTB
ENSG00000070214_SLC44A1
ENSG00000070366_SMG6
ENSG00000070367_EXOC5
ENSG00000070444_MNT
ENSG00000070476_ZXDC
ENSG00000070495_JMJD6
ENSG00000070610_GBA2
ENSG00000070614_NDST1
ENSG00000070718_AP3M2
ENSG00000070756_PABPC1
ENSG00000070778_PTPN21
ENSG00000070882_OSBPL3
ENSG00000070961_ATP2B1
ENSG00000071054_MAP4K4
ENSG00000071127_WDR1
ENSG00000071189_SNX13
ENSG00000071626_DAZAP1
ENSG00000071794_HLTF
ENSG00000071967_CYBRD1
ENSG00000072041_SLC6A15
ENSG00000072110_ACTN1
ENSG00000072121_ZFYVE26
ENSG00000072134_EPN2
ENSG00000072201_LNX1
ENSG00000072310_SREBF1
ENSG00000072364_AFF4
ENSG00000072518_MARK2
ENSG00000072736_NFATC3
ENSG00000072786_STK10
ENSG00000072832_CRMP1
ENSG00000072840_EVC
ENSG00000072864_NDE1
ENSG00000072954_TMEM38A
ENSG00000072958_AP1M1
ENSG00000073111_MCM2
ENSG00000073282_TP63
ENSG00000073598_FNDC8
ENSG00000073712_FERMT2
ENSG00000073754_CD5L
ENSG00000073756_PTGS2
ENSG00000073792_IGF2BP2
ENSG00000073910_FRY
ENSG00000073921_PICALM
ENSG00000074356_NCBP3
ENSG00000074410_CA12
ENSG00000074416_MGLL
ENSG00000074590_NUAK1
ENSG00000074621_SLC24A1
ENSG00000074660_SCARF1
ENSG00000074800_ENO1
ENSG00000074966_TXK
ENSG00000075073_TACR2
ENSG00000075142_SRI
ENSG00000075151_EIF4G3
ENSG00000075213_SEMA3A
ENSG00000075239_ACAT1
ENSG00000075303_SLC25A40
ENSG00000075336_TIMM21
ENSG00000075399_VPS9D1
ENSG00000075426_FOSL2
ENSG00000075539_FRYL
ENSG00000075618_FSCN1
ENSG00000075702_WDR62
ENSG00000075785_RAB7A
ENSG00000075790_BCAP29
ENSG00000076201_PTPN23
ENSG00000076248_UNG
ENSG00000076258_FMO4
ENSG00000076382_SPAG5
ENSG00000076555_ACACB
ENSG00000076604_TRAF4
ENSG00000076650_GPATCH1
ENSG00000076662_ICAM3
ENSG00000076685_NT5C2
ENSG00000076706_MCAM
ENSG00000076924_XAB2
ENSG00000076984_MAP2K7
ENSG00000077092_RARB
ENSG00000077147_TM9SF3
ENSG00000077157_PPP1R12B
ENSG00000077235_GTF3C1
ENSG00000077238_IL4R
ENSG00000077312_SNRPA
ENSG00000077454_LRCH4
ENSG00000077463_SIRT6
ENSG00000077514_POLD3
ENSG00000077522_ACTN2
ENSG00000077585_GPR137B
ENSG00000077943_ITGA8
ENSG00000078114_NEBL
ENSG00000078142_PIK3C3
ENSG00000078246_TULP3
ENSG00000078269_SYNJ2
ENSG00000078304_PPP2R5C
ENSG00000078399_HOXA9
ENSG00000078401_EDN1
ENSG00000078403_MLLT10
ENSG00000078487_ZCWPW1
ENSG00000078674_PCM1
ENSG00000078687_TNRC6C
ENSG00000078902_TOLLIP
ENSG00000079102_RUNX1T1
ENSG00000079134_THOC1
ENSG00000079156_OSBPL6
ENSG00000079263_SP140
ENSG00000079308_TNS1
ENSG00000079313_REXO1
ENSG00000079337_RAPGEF3
ENSG00000079432_CIC
ENSG00000079616_KIF22
ENSG00000079739_PGM1
ENSG00000079819_EPB41L2
ENSG00000079841_RIMS1
ENSG00000079950_STX7
ENSG00000080031_PTPRH
ENSG00000080371_RAB21
ENSG00000080503_SMARCA2
ENSG00000080824_HSP90AA1
ENSG00000081041_CXCL2
ENSG00000081087_OSTM1
ENSG00000081189_MEF2C
ENSG00000082068_WDR70
ENSG00000082126_MPP4
ENSG00000082146_STRADB
ENSG00000082258_CCNT2
ENSG00000082269_FAM135A
ENSG00000082397_EPB41L3
ENSG00000082438_COBLL1
ENSG00000082497_SERTAD4
ENSG00000082512_TRAF5
ENSG00000082641_NFE2L1
ENSG00000082701_GSK3B
ENSG00000082781_ITGB5
ENSG00000082805_ERC1
ENSG00000082898_XPO1
ENSG00000082996_RNF13
ENSG00000083093_PALB2
ENSG00000083097_DOP1A
ENSG00000083168_KAT6A
ENSG00000083223_TUT7
ENSG00000083312_TNPO1
ENSG00000083520_DIS3
ENSG00000083535_PIBF1
ENSG00000083720_OXCT1
ENSG00000083750_RRAGB
ENSG00000083807_SLC27A5
ENSG00000083812_ZNF324
ENSG00000083857_FAT1
ENSG00000084112_SSH1
ENSG00000084453_SLCO1A2
ENSG00000084652_TXLNA
ENSG00000084674_APOB
ENSG00000085063_CD59
ENSG00000085117_CD82
ENSG00000085276_MECOM
ENSG00000085449_WDFY1
ENSG00000085733_CTTN
ENSG00000085831_TTC39A
ENSG00000085832_EPS15
ENSG00000085871_MGST2
ENSG00000085982_USP40
ENSG00000086065_CHMP5
ENSG00000086102_NFX1
ENSG00000086300_SNX10
ENSG00000086666_ZFAND6
ENSG00000086827_ZW10
ENSG00000086848_ALG9
ENSG00000087053_MTMR2
ENSG00000087074_PPP1R15A
ENSG00000087076_HSD17B14
ENSG00000087077_TRIP6
ENSG00000087086_FTL
ENSG00000087088_BAX
ENSG00000087157_PGS1
ENSG00000087191_PSMC5
ENSG00000087206_UIMC1
ENSG00000087274_ADD1
ENSG00000087460_GNAS
ENSG00000087494_PTHLH
ENSG00000087884_AAMDC
ENSG00000087903_RFX2
ENSG00000088053_GP6
ENSG00000088205_DDX18
ENSG00000088247_KHSRP
ENSG00000088387_DOCK9
ENSG00000088766_CRLS1
ENSG00000088832_FKBP1A
ENSG00000088930_XRN2
ENSG00000088986_DYNLL1
ENSG00000089006_SNX5
ENSG00000089012_SIRPG
ENSG00000089048_ESF1
ENSG00000089060_SLC8B1
ENSG00000089094_KDM2B
ENSG00000089157_RPLP0
ENSG00000089159_PXN
ENSG00000089220_PEBP1
ENSG00000089248_ERP29
ENSG00000089335_ZNF302
ENSG00000089486_CDIP1
ENSG00000089505_CMTM1
ENSG00000089692_LAG3
ENSG00000089723_OTUB2
ENSG00000089775_ZBTB25
ENSG00000089847_ANKRD24
ENSG00000089902_RCOR1
ENSG00000089916_GPATCH2L
ENSG00000090006_LTBP4
ENSG00000090013_BLVRB
ENSG00000090273_NUDC
ENSG00000090316_MAEA
ENSG00000090339_ICAM1
ENSG00000090447_TFAP4
ENSG00000090487_SPG21
ENSG00000090520_DNAJB11
ENSG00000090581_GNPTG
ENSG00000090674_MCOLN1
ENSG00000090686_USP48
ENSG00000090857_PDPR
ENSG00000090905_TNRC6A
ENSG00000090924_PLEKHG2
ENSG00000090989_EXOC1
ENSG00000091009_RBM27
ENSG00000091039_OSBPL8
ENSG00000091127_PUS7
ENSG00000091128_LAMB4
ENSG00000091129_NRCAM
ENSG00000091136_LAMB1
ENSG00000091137_SLC26A4
ENSG00000091157_WDR7
ENSG00000091164_TXNL1
ENSG00000091428_RAPGEF4
ENSG00000091436_MAP3K20
ENSG00000091490_SEL1L3
ENSG00000091592_NLRP1
ENSG00000092020_PPP2R3C
ENSG00000092068_SLC7A8
ENSG00000092094_OSGEP
ENSG00000092098_RNF31
ENSG00000092148_HECTD1
ENSG00000092199_HNRNPC
ENSG00000092201_SUPT16H
ENSG00000092439_TRPM7
ENSG00000092470_WDR76
ENSG00000092607_TBX15
ENSG00000092621_PHGDH
ENSG00000092841_MYL6
ENSG00000092929_UNC13D
ENSG00000092931_MFSD11
ENSG00000092964_DPYSL2
ENSG00000093000_NUP50
ENSG00000093072_ADA2
ENSG00000093144_ECHDC1
ENSG00000093217_XYLB
ENSG00000094914_AAAS
ENSG00000094916_CBX5
ENSG00000095002_MSH2
ENSG00000095059_DHPS
ENSG00000095209_TMEM38B
ENSG00000095319_NUP188
ENSG00000095370_SH2D3C
ENSG00000095380_NANS
ENSG00000095637_SORBS1
ENSG00000095713_CRTAC1
ENSG00000095787_WAC
ENSG00000095794_CREM
ENSG00000095951_HIVEP1
ENSG00000096060_FKBP5
ENSG00000096063_SRPK1
ENSG00000096070_BRPF3
ENSG00000096093_EFHC1
ENSG00000096433_ITPR3
ENSG00000096717_SIRT1
ENSG00000097021_ACOT7
ENSG00000099139_PCSK5
ENSG00000099204_ABLIM1
ENSG00000099219_ERMP1
ENSG00000099250_NRP1
ENSG00000099260_PALMD
ENSG00000099290_WASHC2A
ENSG00000099338_CATSPERG
ENSG00000099365_STX1B
ENSG00000099622_CIRBP
ENSG00000099785_MARCHF2
ENSG00000099795_NDUFB7
ENSG00000099800_TIMM13
ENSG00000099810_MTAP
ENSG00000099840_IZUMO4
ENSG00000099860_GADD45B
ENSG00000099866_MADCAM1
ENSG00000099889_ARVCF
ENSG00000099910_KLHL22
ENSG00000099917_MED15
ENSG00000099937_SERPIND1
ENSG00000099940_SNAP29
ENSG00000099954_CECR2
ENSG00000099968_BCL2L13
ENSG00000099974_DDTL
ENSG00000099977_DDT
ENSG00000099998_GGT5
ENSG00000099999_RNF215
ENSG00000100029_PES1
ENSG00000100030_MAPK1
ENSG00000100034_PPM1F
ENSG00000100055_CYTH4
ENSG00000100060_MFNG
ENSG00000100065_CARD10
ENSG00000100095_SEZ6L
ENSG00000100097_LGALS1
ENSG00000100099_HPS4
ENSG00000100104_SRRD
ENSG00000100106_TRIOBP
ENSG00000100139_MICALL1
ENSG00000100150_DEPDC5
ENSG00000100154_TTC28
ENSG00000100162_CENPM
ENSG00000100191_SLC5A4
ENSG00000100207_TCF20
ENSG00000100209_HSCB
ENSG00000100221_JOSD1
ENSG00000100227_POLDIP3
ENSG00000100266_PACSIN2
ENSG00000100276_RASL10A
ENSG00000100284_TOM1
ENSG00000100292_HMOX1
ENSG00000100294_MCAT
ENSG00000100299_ARSA
ENSG00000100311_PDGFB
ENSG00000100320_RBFOX2
ENSG00000100345_MYH9
ENSG00000100350_FOXRED2
ENSG00000100354_TNRC6B
ENSG00000100364_KIAA0930
ENSG00000100368_CSF2RB
ENSG00000100380_ST13
ENSG00000100385_IL2RB
ENSG00000100387_RBX1
ENSG00000100393_EP300
ENSG00000100426_ZBED4
ENSG00000100445_SDR39U1
ENSG00000100504_PYGL
ENSG00000100554_ATP6V1D
ENSG00000100558_PLEK2
ENSG00000100575_TIMM9
ENSG00000100578_KIAA0586
ENSG00000100592_DAAM1
ENSG00000100603_SNW1
ENSG00000100612_DHRS7
ENSG00000100628_ASB2
ENSG00000100629_CEP128
ENSG00000100644_HIF1A
ENSG00000100650_SRSF5
ENSG00000100714_MTHFD1
ENSG00000100784_RPS6KA5
ENSG00000100811_YY1
ENSG00000100813_ACIN1
ENSG00000100815_TRIP11
ENSG00000100823_APEX1
ENSG00000100883_SRP54
ENSG00000100888_CHD8
ENSG00000100890_PRORP
ENSG00000100968_NFATC4
ENSG00000100991_TRPC4AP
ENSG00000100997_ABHD12
ENSG00000101003_GINS1
ENSG00000101019_UQCC1
ENSG00000101040_ZMYND8
ENSG00000101084_RAB5IF
ENSG00000101096_NFATC2
ENSG00000101109_STK4
ENSG00000101126_ADNP
ENSG00000101150_TPD52L2
ENSG00000101161_PRPF6
ENSG00000101187_SLCO4A1
ENSG00000101224_CDC25B
ENSG00000101247_NDUFAF5
ENSG00000101255_TRIB3
ENSG00000101265_RASSF2
ENSG00000101266_CSNK2A1
ENSG00000101290_CDS2
ENSG00000101307_SIRPB1
ENSG00000101333_PLCB4
ENSG00000101343_CRNKL1
ENSG00000101347_SAMHD1
ENSG00000101413_RPRD1B
ENSG00000101421_CHMP4B
ENSG00000101452_DHX35
ENSG00000101474_APMAP
ENSG00000101544_ADNP2
ENSG00000101558_VAPA
ENSG00000101577_LPIN2
ENSG00000101608_MYL12A
ENSG00000101654_RNMT
ENSG00000101665_SMAD7
ENSG00000101680_LAMA1
ENSG00000101745_ANKRD12
ENSG00000101849_TBL1X
ENSG00000101871_MID1
ENSG00000101888_NXT2
ENSG00000101940_WDR13
ENSG00000101972_STAG2
ENSG00000102024_PLS3
ENSG00000102055_PPP1R2C
ENSG00000102081_FMR1
ENSG00000102144_PGK1
ENSG00000102189_EEA1
ENSG00000102271_KLHL4
ENSG00000102385_DRP2
ENSG00000102393_GLA
ENSG00000102401_ARMCX3
ENSG00000102531_FNDC3A
ENSG00000102547_CAB39L
ENSG00000102554_KLF5
ENSG00000102575_ACP5
ENSG00000102580_DNAJC3
ENSG00000102595_UGGT2
ENSG00000102606_ARHGEF7
ENSG00000102738_MRPS31
ENSG00000102753_KPNA3
ENSG00000102755_FLT1
ENSG00000102760_RGCC
ENSG00000102780_DGKH
ENSG00000102786_INTS6
ENSG00000102794_ACOD1
ENSG00000102796_DHRS12
ENSG00000102804_TSC22D1
ENSG00000102882_MAPK3
ENSG00000102893_PHKB
ENSG00000102904_TSNAXIP1
ENSG00000102908_NFAT5
ENSG00000103018_CYB5B
ENSG00000103037_SETD6
ENSG00000103042_SLC38A7
ENSG00000103043_VAC14
ENSG00000103067_ESRP2
ENSG00000103121_CMC2
ENSG00000103145_HCFC1R1
ENSG00000103152_MPG
ENSG00000103160_HSDL1
ENSG00000103174_NAGPA
ENSG00000103197_TSC2
ENSG00000103202_NME4
ENSG00000103222_ABCC1
ENSG00000103249_CLCN7
ENSG00000103257_SLC7A5
ENSG00000103260_METRN
ENSG00000103264_FBXO31
ENSG00000103266_STUB1
ENSG00000103316_CRYM
ENSG00000103319_EEF2K
ENSG00000103326_CAPN15
ENSG00000103351_CLUAP1
ENSG00000103365_GGA2
ENSG00000103404_USP31
ENSG00000103415_HMOX2
ENSG00000103426_CORO7-PAM16
ENSG00000103429_BFAR
ENSG00000103472_RRN3P2
ENSG00000103495_MAZ
ENSG00000103496_STX4
ENSG00000103522_IL21R
ENSG00000103540_CCP110
ENSG00000103544_VPS35L
ENSG00000103550_KNOP1
ENSG00000103647_CORO2B
ENSG00000103769_RAB11A
ENSG00000103855_CD276
ENSG00000103876_FAH
ENSG00000103888_CEMIP
ENSG00000103994_ZNF106
ENSG00000103995_CEP152
ENSG00000104067_TJP1
ENSG00000104129_DNAJC17
ENSG00000104133_SPG11
ENSG00000104142_VPS18
ENSG00000104164_BLOC1S6
ENSG00000104177_MYEF2
ENSG00000104320_NBN
ENSG00000104321_TRPA1
ENSG00000104324_CPQ
ENSG00000104361_NIPAL2
ENSG00000104388_RAB2A
ENSG00000104408_EIF3E
ENSG00000104412_EMC2
ENSG00000104427_ZC2HC1A
ENSG00000104497_SNX16
ENSG00000104529_EEF1D
ENSG00000104626_ERI1
ENSG00000104643_MTMR9
ENSG00000104691_UBXN8
ENSG00000104731_KLHDC4
ENSG00000104765_BNIP3L
ENSG00000104814_MAP4K1
ENSG00000104824_HNRNPL
ENSG00000104856_RELB
ENSG00000104866_PPP1R37
ENSG00000104870_FCGRT
ENSG00000104886_PLEKHJ1
ENSG00000104897_SF3A2
ENSG00000104903_LYL1
ENSG00000104907_TRMT1
ENSG00000104915_STX10
ENSG00000104946_TBC1D17
ENSG00000104951_IL4I1
ENSG00000104957_YJU2B
ENSG00000104969_SGTA
ENSG00000104979_C19orf53
ENSG00000104983_CCDC61
ENSG00000105048_TNNT1
ENSG00000105127_AKAP8
ENSG00000105135_ILVBL
ENSG00000105186_ANKRD27
ENSG00000105204_DYRK1B
ENSG00000105219_CCNP
ENSG00000105221_AKT2
ENSG00000105223_PLD3
ENSG00000105229_PIAS4
ENSG00000105281_SLC1A5
ENSG00000105321_CCDC9
ENSG00000105323_HNRNPUL1
ENSG00000105327_BBC3
ENSG00000105329_TGFB1
ENSG00000105339_DENND3
ENSG00000105341_DMAC2
ENSG00000105357_MYH14
ENSG00000105372_RPS19
ENSG00000105373_NOP53
ENSG00000105402_NAPA
ENSG00000105472_CLEC11A
ENSG00000105479_ODAD1
ENSG00000105483_CARD8
ENSG00000105486_LIG1
ENSG00000105497_ZNF175
ENSG00000105499_PLA2G4C
ENSG00000105516_DBP
ENSG00000105556_MIER2
ENSG00000105559_PLEKHA4
ENSG00000105568_PPP2R1A
ENSG00000105576_TNPO2
ENSG00000105613_MAST1
ENSG00000105707_HPN
ENSG00000105722_ERF
ENSG00000105723_GSK3A
ENSG00000105771_SMG9
ENSG00000105778_AVL9
ENSG00000105835_NAMPT
ENSG00000105851_PIK3CG
ENSG00000105856_HBP1
ENSG00000105877_DNAH11
ENSG00000105889_STEAP1B
ENSG00000105953_OGDH
ENSG00000105967_TFEC
ENSG00000105974_CAV1
ENSG00000105976_MET
ENSG00000105983_LMBR1
ENSG00000105993_DNAJB6
ENSG00000105997_HOXA3
ENSG00000106004_HOXA5
ENSG00000106028_SSBP1
ENSG00000106034_CPED1
ENSG00000106069_CHN2
ENSG00000106089_STX1A
ENSG00000106100_NOD1
ENSG00000106105_GARS1
ENSG00000106128_GHRHR
ENSG00000106266_SNX8
ENSG00000106299_WASL
ENSG00000106336_FBXO24
ENSG00000106351_AGFG2
ENSG00000106355_LSM5
ENSG00000106366_SERPINE1
ENSG00000106392_C1GALT1
ENSG00000106436_MYL10
ENSG00000106459_NRF1
ENSG00000106479_ZNF862
ENSG00000106554_CHCHD3
ENSG00000106571_GLI3
ENSG00000106588_PSMA2
ENSG00000106603_COA1
ENSG00000106608_URGCP
ENSG00000106609_TMEM248
ENSG00000106615_RHEB
ENSG00000106617_PRKAG2
ENSG00000106628_POLD2
ENSG00000106682_EIF4H
ENSG00000106683_LIMK1
ENSG00000106701_FSD1L
ENSG00000106772_PRUNE2
ENSG00000106785_TRIM14
ENSG00000106803_SEC61B
ENSG00000106853_PTGR1
ENSG00000106868_SUSD1
ENSG00000106991_ENG
ENSG00000106993_CDC37L1
ENSG00000107020_PLGRKT
ENSG00000107021_TBC1D13
ENSG00000107036_RIC1
ENSG00000107077_KDM4C
ENSG00000107099_DOCK8
ENSG00000107104_KANK1
ENSG00000107130_NCS1
ENSG00000107164_FUBP3
ENSG00000107165_TYRP1
ENSG00000107186_MPDZ
ENSG00000107201_DDX58
ENSG00000107249_GLIS3
ENSG00000107262_BAG1
ENSG00000107263_RAPGEF1
ENSG00000107290_SETX
ENSG00000107338_SHB
ENSG00000107341_UBE2R2
ENSG00000107372_ZFAND5
ENSG00000107438_PDLIM1
ENSG00000107485_GATA3
ENSG00000107521_HPS1
ENSG00000107551_RASSF4
ENSG00000107554_DNMBP
ENSG00000107566_ERLIN1
ENSG00000107581_EIF3A
ENSG00000107614_TRDMT1
ENSG00000107651_SEC23IP
ENSG00000107736_CDH23
ENSG00000107745_MICU1
ENSG00000107796_ACTA2
ENSG00000107798_LIPA
ENSG00000107815_TWNK
ENSG00000107816_LZTS2
ENSG00000107829_FBXW4
ENSG00000107854_TNKS2
ENSG00000107882_SUFU
ENSG00000107897_ACBD5
ENSG00000107937_GTPBP4
ENSG00000107960_STN1
ENSG00000107984_DKK1
ENSG00000108010_GLRX3
ENSG00000108039_XPNPEP1
ENSG00000108094_CUL2
ENSG00000108175_ZMIZ1
ENSG00000108256_NUFIP2
ENSG00000108298_RPL19
ENSG00000108312_UBTF
ENSG00000108342_CSF3
ENSG00000108395_TRIM37
ENSG00000108424_KPNB1
ENSG00000108433_GOSR2
ENSG00000108479_GALK1
ENSG00000108509_CAMTA2
ENSG00000108515_ENO3
ENSG00000108518_PFN1
ENSG00000108561_C1QBP
ENSG00000108588_CCDC47
ENSG00000108591_DRG2
ENSG00000108592_FTSJ3
ENSG00000108599_AKAP10
ENSG00000108604_SMARCD2
ENSG00000108622_ICAM2
ENSG00000108654_DDX5
ENSG00000108691_CCL2
ENSG00000108784_NAGLU
ENSG00000108819_PPP1R9B
ENSG00000108826_MRPL27
ENSG00000108828_VAT1
ENSG00000108840_HDAC5
ENSG00000108861_DUSP3
ENSG00000108883_EFTUD2
ENSG00000109016_DHRS7B
ENSG00000109118_PHF12
ENSG00000109265_CRACD
ENSG00000109270_LAMTOR3
ENSG00000109332_UBE2D3
ENSG00000109339_MAPK10
ENSG00000109436_TBC1D9
ENSG00000109445_ZNF330
ENSG00000109452_INPP4B
ENSG00000109501_WFS1
ENSG00000109572_CLCN3
ENSG00000109586_GALNT7
ENSG00000109654_TRIM2
ENSG00000109667_SLC2A9
ENSG00000109680_TBC1D19
ENSG00000109686_SH3D19
ENSG00000109756_RAPGEF2
ENSG00000109787_KLF3
ENSG00000109790_KLHL5
ENSG00000109819_PPARGC1A
ENSG00000109854_HTATIP2
ENSG00000109861_CTSC
ENSG00000109911_ELP4
ENSG00000109919_MTCH2
ENSG00000109920_FNBP4
ENSG00000109971_HSPA8
ENSG00000110011_DNAJC4
ENSG00000110031_LPXN
ENSG00000110047_EHD1
ENSG00000110090_CPT1A
ENSG00000110108_TMEM109
ENSG00000110172_CHORDC1
ENSG00000110200_ANAPC15
ENSG00000110203_FOLR3
ENSG00000110274_CEP164
ENSG00000110318_CEP126
ENSG00000110330_BIRC2
ENSG00000110442_COMMD9
ENSG00000110455_ACCS
ENSG00000110514_MADD
ENSG00000110619_CARS1
ENSG00000110628_SLC22A18
ENSG00000110721_CHKA
ENSG00000110756_HPS5
ENSG00000110768_GTF2H1
ENSG00000110801_PSMD9
ENSG00000110841_PPFIBP1
ENSG00000110852_CLEC2B
ENSG00000110880_CORO1C
ENSG00000110900_TSPAN11
ENSG00000110906_KCTD10
ENSG00000111057_KRT18
ENSG00000111087_GLI1
ENSG00000111110_PPM1H
ENSG00000111145_ELK3
ENSG00000111181_SLC6A12
ENSG00000111196_MAGOHB
ENSG00000111206_FOXM1
ENSG00000111224_PARP11
ENSG00000111252_SH2B3
ENSG00000111271_ACAD10
ENSG00000111276_CDKN1B
ENSG00000111300_NAA25
ENSG00000111305_GSG1
ENSG00000111321_LTBR
ENSG00000111358_GTF2H3
ENSG00000111361_EIF2B1
ENSG00000111371_SLC38A1
ENSG00000111412_SPRING1
ENSG00000111424_VDR
ENSG00000111490_TBC1D30
ENSG00000111554_MDM1
ENSG00000111605_CPSF6
ENSG00000111640_GAPDH
ENSG00000111642_CHD4
ENSG00000111644_ACRBP
ENSG00000111669_TPI1
ENSG00000111671_SPSB2
ENSG00000111696_NT5DC3
ENSG00000111727_HCFC2
ENSG00000111737_RAB35
ENSG00000111799_COL12A1
ENSG00000111802_TDP2
ENSG00000111843_TMEM14C
ENSG00000111845_PAK1IP1
ENSG00000111846_GCNT2
ENSG00000111860_CEP85L
ENSG00000111863_ADTRP
ENSG00000111879_FAM184A
ENSG00000111912_NCOA7
ENSG00000111961_SASH1
ENSG00000112031_MTRF1L
ENSG00000112062_MAPK14
ENSG00000112182_BACH2
ENSG00000112273_HDGFL1
ENSG00000112276_BVES
ENSG00000112304_ACOT13
ENSG00000112305_SMAP1
ENSG00000112308_C6orf62
ENSG00000112312_GMNN
ENSG00000112335_SNX3
ENSG00000112339_HBS1L
ENSG00000112367_FIG4
ENSG00000112414_ADGRG6
ENSG00000112425_EPM2A
ENSG00000112514_CUTA
ENSG00000112530_PACRG
ENSG00000112531_QKI
ENSG00000112541_PDE10A
ENSG00000112559_MDFI
ENSG00000112576_CCND3
ENSG00000112584_FAM120B
ENSG00000112659_CUL9
ENSG00000112667_DNPH1
ENSG00000112695_COX7A2
ENSG00000112739_PRPF4B
ENSG00000112769_LAMA4
ENSG00000112851_ERBIN
ENSG00000112877_CEP72
ENSG00000112893_MAN2A1
ENSG00000112981_NME5
ENSG00000112992_NNT
ENSG00000113013_HSPA9
ENSG00000113048_MRPS27
ENSG00000113068_PFDN1
ENSG00000113070_HBEGF
ENSG00000113108_APBB3
ENSG00000113163_CERT1
ENSG00000113194_FAF2
ENSG00000113273_ARSB
ENSG00000113360_DROSHA
ENSG00000113368_LMNB1
ENSG00000113387_SUB1
ENSG00000113448_PDE4D
ENSG00000113532_ST8SIA4
ENSG00000113552_GNPDA1
ENSG00000113555_PCDH12
ENSG00000113615_SEC24A
ENSG00000113621_TXNDC15
ENSG00000113648_MACROH2A1
ENSG00000113657_DPYSL3
ENSG00000113658_SMAD5
ENSG00000113716_HMGXB3
ENSG00000113719_ERGIC1
ENSG00000113732_ATP6V0E1
ENSG00000113742_CPEB4
ENSG00000113811_SELENOK
ENSG00000113851_CRBN
ENSG00000113916_BCL6
ENSG00000113946_CLDN16
ENSG00000114013_CD86
ENSG00000114019_AMOTL2
ENSG00000114054_PCCB
ENSG00000114062_UBE3A
ENSG00000114120_SLC25A36
ENSG00000114126_TFDP2
ENSG00000114302_PRKAR2A
ENSG00000114315_HES1
ENSG00000114316_USP4
ENSG00000114331_ACAP2
ENSG00000114391_RPL24
ENSG00000114439_BBX
ENSG00000114446_IFT57
ENSG00000114480_GBE1
ENSG00000114541_FRMD4B
ENSG00000114573_ATP6V1A
ENSG00000114650_SCAP
ENSG00000114670_NEK11
ENSG00000114686_MRPL3
ENSG00000114698_PLSCR4
ENSG00000114738_MAPKAPK3
ENSG00000114739_ACVR2B
ENSG00000114767_RRP9
ENSG00000114850_SSR3
ENSG00000114861_FOXP1
ENSG00000114867_EIF4G1
ENSG00000114982_KANSL3
ENSG00000114999_TTL
ENSG00000115020_PIKFYVE
ENSG00000115053_NCL
ENSG00000115163_CENPA
ENSG00000115170_ACVR1
ENSG00000115183_TANC1
ENSG00000115204_MPV17
ENSG00000115216_NRBP1
ENSG00000115221_ITGB6
ENSG00000115232_ITGA4
ENSG00000115267_IFIH1
ENSG00000115271_GCA
ENSG00000115289_PCGF1
ENSG00000115290_GRB14
ENSG00000115295_CLIP4
ENSG00000115306_SPTBN1
ENSG00000115310_RTN4
ENSG00000115355_CCDC88A
ENSG00000115368_WDR75
ENSG00000115380_EFEMP1
ENSG00000115415_STAT1
ENSG00000115419_GLS
ENSG00000115425_PECR
ENSG00000115446_UNC50
ENSG00000115464_USP34
ENSG00000115525_ST3GAL5
ENSG00000115541_HSPE1
ENSG00000115590_IL1R2
ENSG00000115594_IL1R1
ENSG00000115602_IL1RL1
ENSG00000115604_IL18R1
ENSG00000115649_CNPPD1
ENSG00000115677_HDLBP
ENSG00000115685_PPP1R7
ENSG00000115738_ID2
ENSG00000115756_HPCAL1
ENSG00000115758_ODC1
ENSG00000115760_BIRC6
ENSG00000115761_NOL10
ENSG00000115762_PLEKHB2
ENSG00000115840_SLC25A12
ENSG00000115844_DLX2
ENSG00000115896_PLCL1
ENSG00000115904_SOS1
ENSG00000115934_LINC02566
ENSG00000115935_WIPF1
ENSG00000115942_ORC2
ENSG00000115963_RND3
ENSG00000115966_ATF2
ENSG00000115970_THADA
ENSG00000115993_TRAK2
ENSG00000116016_EPAS1
ENSG00000116035_VAX2
ENSG00000116044_NFE2L2
ENSG00000116062_MSH6
ENSG00000116106_EPHA4
ENSG00000116127_ALMS1
ENSG00000116132_PRRX1
ENSG00000116138_DNAJC16
ENSG00000116141_MARK1
ENSG00000116151_MORN1
ENSG00000116161_CACYBP
ENSG00000116213_WRAP73
ENSG00000116221_MRPL37
ENSG00000116266_STXBP3
ENSG00000116285_ERRFI1
ENSG00000116337_AMPD2
ENSG00000116478_HDAC1
ENSG00000116497_S100PBP
ENSG00000116525_TRIM62
ENSG00000116539_ASH1L
ENSG00000116580_GON4L
ENSG00000116584_ARHGEF2
ENSG00000116604_MEF2D
ENSG00000116667_C1orf21
ENSG00000116668_SWT1
ENSG00000116670_MAD2L2
ENSG00000116678_LEPR
ENSG00000116703_PDC
ENSG00000116717_GADD45A
ENSG00000116729_WLS
ENSG00000116741_RGS2
ENSG00000116754_SRSF11
ENSG00000116809_ZBTB17
ENSG00000116830_TTF2
ENSG00000116885_OSCP1
ENSG00000116898_MRPS15
ENSG00000116906_GNPAT
ENSG00000116954_RRAGC
ENSG00000116977_LGALS8
ENSG00000117000_RLF
ENSG00000117091_CD48
ENSG00000117114_ADGRL2
ENSG00000117152_RGS4
ENSG00000117153_KLHL12
ENSG00000117245_KIF17
ENSG00000117280_RAB29
ENSG00000117298_ECE1
ENSG00000117305_HMGCL
ENSG00000117308_GALE
ENSG00000117318_ID3
ENSG00000117335_CD46
ENSG00000117360_PRPF3
ENSG00000117394_SLC2A1
ENSG00000117410_ATP6V0B
ENSG00000117411_B4GALT2
ENSG00000117448_AKR1A1
ENSG00000117450_PRDX1
ENSG00000117479_SLC19A2
ENSG00000117519_CNN3
ENSG00000117523_PRRC2C
ENSG00000117586_TNFSF4
ENSG00000117597_UTP25
ENSG00000117632_STMN1
ENSG00000117682_DHDDS
ENSG00000117713_ARID1A
ENSG00000117724_CENPF
ENSG00000117758_STX12
ENSG00000117868_ESYT2
ENSG00000117984_CTSD
ENSG00000118046_STK11
ENSG00000118242_MREG
ENSG00000118263_KLF7
ENSG00000118363_SPCS2
ENSG00000118420_UBE3D
ENSG00000118473_SGIP1
ENSG00000118482_PHF3
ENSG00000118492_ADGB
ENSG00000118496_FBXO30
ENSG00000118503_TNFAIP3
ENSG00000118508_RAB32
ENSG00000118515_SGK1
ENSG00000118518_RNF146
ENSG00000118523_CCN2
ENSG00000118564_FBXL5
ENSG00000118579_MED28
ENSG00000118596_SLC16A7
ENSG00000118655_DCLRE1B
ENSG00000118689_FOXO3
ENSG00000118785_SPP1
ENSG00000118849_RARRES1
ENSG00000118855_MFSD1
ENSG00000118873_RAB3GAP2
ENSG00000118922_KLF12
ENSG00000118960_HS1BP3
ENSG00000118961_LDAH
ENSG00000118985_ELL2
ENSG00000119048_UBE2B
ENSG00000119321_FKBP15
ENSG00000119335_SET
ENSG00000119383_PTPA
ENSG00000119403_PHF19
ENSG00000119408_NEK6
ENSG00000119446_RBM18
ENSG00000119487_MAPKAP1
ENSG00000119508_NR4A3
ENSG00000119522_DENND1A
ENSG00000119523_ALG2
ENSG00000119537_KDSR
ENSG00000119559_C19orf25
ENSG00000119596_YLPM1
ENSG00000119655_NPC2
ENSG00000119660_DPPA5P4
ENSG00000119673_ACOT2
ENSG00000119684_MLH3
ENSG00000119685_TTLL5
ENSG00000119714_GPR68
ENSG00000119725_ZNF410
ENSG00000119782_FKBP1B
ENSG00000119787_ATL2
ENSG00000119865_CNRIP1
ENSG00000119888_EPCAM
ENSG00000119906_SLF2
ENSG00000119912_IDE
ENSG00000119917_IFIT3
ENSG00000119938_PPP1R3C
ENSG00000119953_SMNDC1
ENSG00000119965_C10orf88
ENSG00000119979_DENND10
ENSG00000120008_WDR11
ENSG00000120029_ARMH3
ENSG00000120063_GNA13
ENSG00000120068_HOXB8
ENSG00000120071_KANSL1
ENSG00000120093_HOXB3
ENSG00000120129_DUSP1
ENSG00000120137_PANK3
ENSG00000120156_TEK
ENSG00000120158_RCL1
ENSG00000120215_MLANA
ENSG00000120254_MTHFD1L
ENSG00000120262_CCDC170
ENSG00000120278_PLEKHG1
ENSG00000120279_MYCT1
ENSG00000120306_CYSTM1
ENSG00000120318_ARAP3
ENSG00000120370_GORAB
ENSG00000120451_SNX19
ENSG00000120526_NUDCD1
ENSG00000120533_ENY2
ENSG00000120549_KIAA1217
ENSG00000120616_EPC1
ENSG00000120658_ENOX1
ENSG00000120664_SPART-AS1
ENSG00000120688_WBP4
ENSG00000120690_ELF1
ENSG00000120693_SMAD9
ENSG00000120694_HSPH1
ENSG00000120697_ALG5
ENSG00000120708_TGFBI
ENSG00000120733_KDM3B
ENSG00000120738_EGR1
ENSG00000120784_ZFP30
ENSG00000120800_UTP20
ENSG00000120820_GLT8D2
ENSG00000120833_SOCS2
ENSG00000120875_DUSP4
ENSG00000120889_TNFRSF10B
ENSG00000120896_SORBS3
ENSG00000120907_ADRA1A
ENSG00000121005_CRISPLD1
ENSG00000121060_TRIM25
ENSG00000121064_SCPEP1
ENSG00000121270_ABCC11
ENSG00000121350_PYROXD1
ENSG00000121440_PDZRN3
ENSG00000121486_TRMT1L
ENSG00000121579_NAA50
ENSG00000121671_CRY2
ENSG00000121691_CAT
ENSG00000121749_TBC1D15
ENSG00000121774_KHDRBS1
ENSG00000121797_CCRL2
ENSG00000121853_GHSR
ENSG00000121879_PIK3CA
ENSG00000121892_PDS5A
ENSG00000121895_TMEM156
ENSG00000121897_LIAS
ENSG00000121940_CLCC1
ENSG00000121964_GTDC1
ENSG00000122008_POLK
ENSG00000122359_ANXA11
ENSG00000122376_SHLD2
ENSG00000122378_PRXL2A
ENSG00000122390_NAA60
ENSG00000122481_RWDD3
ENSG00000122482_ZNF644
ENSG00000122507_BBS9
ENSG00000122547_EEPD1
ENSG00000122557_HERPUD2
ENSG00000122592_HOXA7
ENSG00000122642_FKBP9
ENSG00000122696_SLC25A51
ENSG00000122705_CLTA
ENSG00000122735_DNAI1
ENSG00000122783_CYREN
ENSG00000122786_CALD1
ENSG00000122787_AKR1D1
ENSG00000122861_PLAU
ENSG00000122862_SRGN
ENSG00000122870_BICC1
ENSG00000122882_ECD
ENSG00000122912_SLC25A16
ENSG00000122958_VPS26A
ENSG00000122965_RBM19
ENSG00000122966_CIT
ENSG00000122970_IFT81
ENSG00000123064_DDX54
ENSG00000123066_MED13L
ENSG00000123080_CDKN2C
ENSG00000123094_RASSF8
ENSG00000123095_BHLHE41
ENSG00000123104_ITPR2
ENSG00000123106_CCDC91
ENSG00000123131_PRDX4
ENSG00000123136_DDX39A
ENSG00000123143_PKN1
ENSG00000123144_TRIR
ENSG00000123159_GIPC1
ENSG00000123171_CCDC70
ENSG00000123352_SPATS2
ENSG00000123358_NR4A1
ENSG00000123384_LRP1
ENSG00000123416_TUBA1B
ENSG00000123485_HJURP
ENSG00000123643_SLC36A1
ENSG00000123689_G0S2
ENSG00000123739_PLA2G12A
ENSG00000123836_PFKFB2
ENSG00000123908_AGO2
ENSG00000123975_CKS2
ENSG00000123983_ACSL3
ENSG00000123992_DNPEP
ENSG00000124019_FAM124B
ENSG00000124116_WFDC3
ENSG00000124151_NCOA3
ENSG00000124155_PIGT
ENSG00000124181_PLCG1
ENSG00000124196_GTSF1L
ENSG00000124198_ARFGEF2
ENSG00000124209_RAB22A
ENSG00000124257_NEURL2
ENSG00000124299_PEPD
ENSG00000124406_ATP8A1
ENSG00000124467_PSG8
ENSG00000124486_USP9X
ENSG00000124491_F13A1
ENSG00000124575_H1-3
ENSG00000124588_NQO2
ENSG00000124596_OARD1
ENSG00000124641_MED20
ENSG00000124762_CDKN1A
ENSG00000124772_CPNE5
ENSG00000124782_RREB1
ENSG00000124783_SSR1
ENSG00000124818_OPN5
ENSG00000124831_LRRFIP1
ENSG00000124839_RAB17
ENSG00000124942_AHNAK
ENSG00000125107_CNOT1
ENSG00000125148_MT2A
ENSG00000125149_PHAF1
ENSG00000125245_GPR18
ENSG00000125257_ABCC4
ENSG00000125375_DMAC2L
ENSG00000125378_BMP4
ENSG00000125386_FAM193A
ENSG00000125459_MSTO1
ENSG00000125462_MIR9-1HG
ENSG00000125503_PPP1R12C
ENSG00000125618_PAX8
ENSG00000125630_POLR1B
ENSG00000125633_CCDC93
ENSG00000125726_CD70
ENSG00000125741_OPA3
ENSG00000125755_SYMPK
ENSG00000125775_SDCBP2
ENSG00000125779_PANK2
ENSG00000125810_CD93
ENSG00000125812_GZF1
ENSG00000125816_NKX2-4
ENSG00000125817_CENPB
ENSG00000125827_TMX4
ENSG00000125835_SNRPB
ENSG00000125845_BMP2
ENSG00000125864_BFSP1
ENSG00000125871_MGME1
ENSG00000125872_LRRN4
ENSG00000125875_TBC1D20
ENSG00000125898_FAM110A
ENSG00000125952_MAX
ENSG00000125965_GDF5
ENSG00000125966_MMP24
ENSG00000126001_CEP250
ENSG00000126215_XRCC3
ENSG00000126216_TUBGCP3
ENSG00000126226_PCID2
ENSG00000126247_CAPNS1
ENSG00000126261_UBA2
ENSG00000126337_KRT36
ENSG00000126368_NR1D1
ENSG00000126432_PRDX5
ENSG00000126562_WNK4
ENSG00000126602_TRAP1
ENSG00000126698_DNAJC8
ENSG00000126746_ZNF384
ENSG00000126773_PCNX4
ENSG00000126777_KTN1
ENSG00000126785_RHOJ
ENSG00000126787_DLGAP5
ENSG00000126804_ZBTB1
ENSG00000126814_TRMT5
ENSG00000126838_PZP
ENSG00000126858_RHOT1
ENSG00000126870_DYNC2I1
ENSG00000126883_NUP214
ENSG00000126945_HNRNPH2
ENSG00000126947_ARMCX1
ENSG00000127022_CANX
ENSG00000127124_HIVEP3
ENSG00000127125_PPCS
ENSG00000127241_MASP1
ENSG00000127311_HELB
ENSG00000127314_RAP1B
ENSG00000127324_TSPAN8
ENSG00000127325_BEST3
ENSG00000127329_PTPRB
ENSG00000127366_TAS2R5
ENSG00000127415_IDUA
ENSG00000127419_TMEM175
ENSG00000127481_UBR4
ENSG00000127527_EPS15L1
ENSG00000127533_F2RL3
ENSG00000127554_GFER
ENSG00000127578_WFIKKN1
ENSG00000127586_CHTF18
ENSG00000127603_MACF1
ENSG00000127720_METTL25
ENSG00000127824_TUBA4A
ENSG00000127863_TNFRSF19
ENSG00000127870_RNF6
ENSG00000127946_HIP1
ENSG00000127952_STYXL1
ENSG00000127980_PEX1
ENSG00000127989_MTERF1
ENSG00000127993_RBM48
ENSG00000128039_SRD5A3
ENSG00000128059_PPAT
ENSG00000128245_YWHAH
ENSG00000128254_YWHAH-AS1
ENSG00000128272_ATF4
ENSG00000128310_GALR3
ENSG00000128340_RAC2
ENSG00000128487_SPECC1
ENSG00000128524_ATP6V1F
ENSG00000128567_PODXL
ENSG00000128585_MKLN1
ENSG00000128641_MYO1B
ENSG00000128656_CHN1
ENSG00000128683_GAD1
ENSG00000128710_HOXD10
ENSG00000128789_PSMG2
ENSG00000128791_TWSG1
ENSG00000128805_ARHGAP22
ENSG00000128815_WDFY4
ENSG00000128829_EIF2AK4
ENSG00000128833_MYO5C
ENSG00000128891_CCDC32
ENSG00000128908_INO80
ENSG00000128915_ICE2
ENSG00000128918_ALDH1A2
ENSG00000128973_CLN6
ENSG00000129003_VPS13C
ENSG00000129055_ANAPC13
ENSG00000129103_SUMF2
ENSG00000129158_SERGEF
ENSG00000129170_CSRP3
ENSG00000129214_SHBG
ENSG00000129226_CD68
ENSG00000129292_PHF20L1
ENSG00000129315_CCNT1
ENSG00000129347_KRI1
ENSG00000129351_ILF3
ENSG00000129355_CDKN2D
ENSG00000129422_MTUS1
ENSG00000129473_BCL2L2
ENSG00000129538_RNASE1
ENSG00000129562_DAD1
ENSG00000129657_SEC14L1
ENSG00000129667_RHBDF2
ENSG00000129696_TTI2
ENSG00000129824_RPS4Y1
ENSG00000129911_KLF16
ENSG00000129925_PGAP6
ENSG00000129932_DOHH
ENSG00000129990_SYT5
ENSG00000129993_CBFA2T3
ENSG00000130023_ERMARD
ENSG00000130024_PHF10
ENSG00000130119_GNL3L
ENSG00000130147_SH3BP4
ENSG00000130150_MOSPD2
ENSG00000130158_DOCK6
ENSG00000130222_GADD45G
ENSG00000130227_XPO7
ENSG00000130304_SLC27A1
ENSG00000130307_USHBP1
ENSG00000130313_PGLS
ENSG00000130338_TULP4
ENSG00000130340_SNX9
ENSG00000130449_ZSWIM6
ENSG00000130475_FCHO1
ENSG00000130479_MAP1S
ENSG00000130513_GDF15
ENSG00000130520_LSM4
ENSG00000130559_CAMSAP1
ENSG00000130590_SAMD10
ENSG00000130640_TUBGCP2
ENSG00000130653_PNPLA7
ENSG00000130702_LAMA5
ENSG00000130714_POMT1
ENSG00000130749_ZC3H4
ENSG00000130758_MAP3K10
ENSG00000130779_CLIP1
ENSG00000130939_UBE4B
ENSG00000131018_SYNE1
ENSG00000131100_ATP6V1E1
ENSG00000131148_EMC8
ENSG00000131149_GSE1
ENSG00000131203_IDO1
ENSG00000131236_CAP1
ENSG00000131238_PPT1
ENSG00000131370_SH3BP5
ENSG00000131374_TBC1D5
ENSG00000131375_CAPN7
ENSG00000131378_RFTN1
ENSG00000131389_SLC6A6
ENSG00000131459_GFPT2
ENSG00000131469_RPL27
ENSG00000131473_ACLY
ENSG00000131503_ANKHD1
ENSG00000131504_DIAPH1
ENSG00000131584_ACAP3
ENSG00000131626_PPFIA1
ENSG00000131652_THOC6
ENSG00000131732_ZCCHC9
ENSG00000131759_RARA
ENSG00000131773_KHDRBS3
ENSG00000131848_ZSCAN5A
ENSG00000131914_LIN28A
ENSG00000132000_PODNL1
ENSG00000132002_DNAJB1
ENSG00000132017_DCAF15
ENSG00000132128_LRRC41
ENSG00000132141_CCT6B
ENSG00000132153_DHX30
ENSG00000132170_PPARG
ENSG00000132274_TRIM22
ENSG00000132330_SCLY
ENSG00000132334_PTPRE
ENSG00000132361_CLUH
ENSG00000132466_ANKRD17
ENSG00000132471_WBP2
ENSG00000132475_H3-3B
ENSG00000132478_UNK
ENSG00000132481_TRIM47
ENSG00000132510_KDM6B
ENSG00000132561_MATN2
ENSG00000132604_TERF2
ENSG00000132612_VPS4A
ENSG00000132613_MTSS2
ENSG00000132635_PCED1A
ENSG00000132661_NXT1
ENSG00000132718_SYT11
ENSG00000132780_NASP
ENSG00000132823_OSER1
ENSG00000132906_CASP9
ENSG00000132912_DCTN4
ENSG00000132952_USPL1
ENSG00000132965_ALOX5AP
ENSG00000133026_MYH10
ENSG00000133056_PIK3C2B
ENSG00000133104_SPART
ENSG00000133107_TRPC4
ENSG00000133121_STARD13
ENSG00000133124_IRS4
ENSG00000133142_TCEAL4
ENSG00000133195_SLC39A11
ENSG00000133226_SRRM1
ENSG00000133243_BTBD2
ENSG00000133250_ZNF414
ENSG00000133422_MORC2
ENSG00000133454_MYO18B
ENSG00000133466_C1QTNF6
ENSG00000133612_AGAP3
ENSG00000133636_NTS
ENSG00000133657_ATP13A3
ENSG00000133742_CA1
ENSG00000133773_CCDC59
ENSG00000133789_SWAP70
ENSG00000133800_LYVE1
ENSG00000133805_AMPD3
ENSG00000133812_SBF2
ENSG00000133816_MICAL2
ENSG00000133818_RRAS2
ENSG00000133935_ERG28
ENSG00000133943_DGLUCY
ENSG00000133961_NUMB
ENSG00000133962_CATSPERB
ENSG00000134001_EIF2S1
ENSG00000134013_LOXL2
ENSG00000134014_ELP3
ENSG00000134058_CDK7
ENSG00000134077_THUMPD3
ENSG00000134107_BHLHE40
ENSG00000134108_ARL8B
ENSG00000134109_EDEM1
ENSG00000134146_DPH6
ENSG00000134152_KATNBL1
ENSG00000134160_TRPM1
ENSG00000134183_GNAT2
ENSG00000134243_SORT1
ENSG00000134245_WNT2B
ENSG00000134248_LAMTOR5
ENSG00000134262_AP4B1
ENSG00000134278_SPIRE1
ENSG00000134283_PPHLN1
ENSG00000134294_SLC38A2
ENSG00000134313_KIDINS220
ENSG00000134324_LPIN1
ENSG00000134333_LDHA
ENSG00000134352_IL6ST
ENSG00000134452_FBH1
ENSG00000134453_RBM17
ENSG00000134490_TMEM241
ENSG00000134516_DOCK2
ENSG00000134569_LRP4
ENSG00000134574_DDB2
ENSG00000134594_RAB33A
ENSG00000134668_SPOCD1
ENSG00000134684_YARS1
ENSG00000134686_PHC2
ENSG00000134759_ELP2
ENSG00000134780_DAGLA
ENSG00000134802_SLC43A3
ENSG00000134809_TIMM10
ENSG00000134824_FADS2
ENSG00000134825_TMEM258
ENSG00000134852_CLOCK
ENSG00000134871_COL4A2
ENSG00000134874_DZIP1
ENSG00000134882_UBAC2
ENSG00000134900_TPP2
ENSG00000134905_CARS2
ENSG00000134910_STT3A
ENSG00000134940_ACRV1
ENSG00000134954_ETS1
ENSG00000134982_APC
ENSG00000134986_NREP
ENSG00000134987_WDR36
ENSG00000135002_RFK
ENSG00000135046_ANXA1
ENSG00000135049_AGTPBP1
ENSG00000135063_FAM189A2
ENSG00000135090_TAOK3
ENSG00000135119_RNFT2
ENSG00000135124_P2RX4
ENSG00000135164_DMTF1
ENSG00000135205_CCDC146
ENSG00000135211_TMEM60
ENSG00000135253_KCP
ENSG00000135312_HTR1B
ENSG00000135315_CEP162
ENSG00000135316_SYNCRIP
ENSG00000135362_PRR5L
ENSG00000135363_LMO2
ENSG00000135373_EHF
ENSG00000135387_CAPRIN1
ENSG00000135404_CD63
ENSG00000135424_ITGA7
ENSG00000135441_BLOC1S1
ENSG00000135446_CDK4
ENSG00000135517_MIP
ENSG00000135535_CD164
ENSG00000135537_AFG1L
ENSG00000135540_NHSL1
ENSG00000135541_AHI1
ENSG00000135597_REPS1
ENSG00000135631_RAB11FIP5
ENSG00000135632_SMYD5
ENSG00000135636_DYSF
ENSG00000135655_USP15
ENSG00000135677_GNS
ENSG00000135678_CPM
ENSG00000135679_MDM2
ENSG00000135709_KIAA0513
ENSG00000135740_SLC9A5
ENSG00000135749_PCNX2
ENSG00000135750_KCNK1
ENSG00000135823_STX6
ENSG00000135837_CEP350
ENSG00000135838_NPL
ENSG00000135862_LAMC1
ENSG00000135870_RC3H1
ENSG00000135905_DOCK10
ENSG00000135914_HTR2B
ENSG00000135924_DNAJB2
ENSG00000135926_TMBIM1
ENSG00000135932_CAB39
ENSG00000135945_REV1
ENSG00000135951_TSGA10
ENSG00000135966_TGFBRAP1
ENSG00000136003_ISCU
ENSG00000136010_ALDH1L2
ENSG00000136044_APPL2
ENSG00000136051_WASHC4
ENSG00000136059_VILL
ENSG00000136100_VPS36
ENSG00000136111_TBC1D4
ENSG00000136114_THSD1
ENSG00000136144_RCBTB1
ENSG00000136158_SPRY2
ENSG00000136161_RCBTB2
ENSG00000136169_SETDB2
ENSG00000136193_SCRN1
ENSG00000136231_IGF2BP3
ENSG00000136237_RAPGEF5
ENSG00000136247_ZDHHC4
ENSG00000136280_CCM2
ENSG00000136295_TTYH3
ENSG00000136305_CIDEB
ENSG00000136383_ALPK3
ENSG00000136444_RSAD1
ENSG00000136448_NMT1
ENSG00000136451_VEZF1
ENSG00000136485_DCAF7
ENSG00000136527_TRA2B
ENSG00000136536_MARCHF7
ENSG00000136603_SKIL
ENSG00000136630_HLX
ENSG00000136636_KCTD3
ENSG00000136717_BIN1
ENSG00000136731_UGGT1
ENSG00000136738_STAM
ENSG00000136783_NIPSNAP3A
ENSG00000136802_LRRC8A
ENSG00000136810_TXN
ENSG00000136826_KLF4
ENSG00000136828_RALGPS1
ENSG00000136830_NIBAN2
ENSG00000136840_ST6GALNAC4
ENSG00000136848_DAB2IP
ENSG00000136854_STXBP1
ENSG00000136856_SLC2A8
ENSG00000136861_CDK5RAP2
ENSG00000136869_TLR4
ENSG00000136875_PRPF4
ENSG00000136888_ATP6V1G1
ENSG00000136891_TEX10
ENSG00000136928_GABBR2
ENSG00000136932_TRMO
ENSG00000136935_GOLGA1
ENSG00000136999_CCN3
ENSG00000137073_UBAP2
ENSG00000137094_DNAJB5
ENSG00000137185_ZSCAN9
ENSG00000137198_GMPR
ENSG00000137225_CAPN11
ENSG00000137266_SLC22A23
ENSG00000137288_UQCC2
ENSG00000137309_HMGA1
ENSG00000137413_TAF8
ENSG00000137434_C6orf52
ENSG00000137463_MGARP
ENSG00000137486_ARRB1
ENSG00000137501_SYTL2
ENSG00000137502_RAB30
ENSG00000137507_LRRC32
ENSG00000137509_PRCP
ENSG00000137563_GGH
ENSG00000137575_SDCBP
ENSG00000137672_TRPC6
ENSG00000137673_MMP7
ENSG00000137675_MMP27
ENSG00000137693_YAP1
ENSG00000137713_PPP2R1B
ENSG00000137731_FXYD2
ENSG00000137760_ALKBH8
ENSG00000137801_THBS1
ENSG00000137802_MAPKBP1
ENSG00000137807_KIF23
ENSG00000137809_ITGA11
ENSG00000137817_PARP6
ENSG00000137831_UACA
ENSG00000137834_SMAD6
ENSG00000137842_TMEM62
ENSG00000137843_PAK6
ENSG00000137872_SEMA6D
ENSG00000137878_GCOM1
ENSG00000137880_GCHFR
ENSG00000137936_BCAR3
ENSG00000137962_ARHGAP29
ENSG00000137976_DNASE2B
ENSG00000137996_RTCA
ENSG00000138050_THUMPD2
ENSG00000138081_FBXO11
ENSG00000138095_LRPPRC
ENSG00000138101_DTNB
ENSG00000138107_ACTR1A
ENSG00000138111_MFSD13A
ENSG00000138134_STAMBPL1
ENSG00000138162_TACC2
ENSG00000138166_DUSP5
ENSG00000138185_ENTPD1
ENSG00000138246_DNAJC13
ENSG00000138286_FAM149B1
ENSG00000138346_DNA2
ENSG00000138347_MYPN
ENSG00000138363_ATIC
ENSG00000138375_SMARCAL1
ENSG00000138378_STAT4
ENSG00000138411_HECW2
ENSG00000138413_IDH1
ENSG00000138434_ITPRID2
ENSG00000138448_ITGAV
ENSG00000138449_SLC40A1
ENSG00000138459_SLC35A5
ENSG00000138463_SLC49A4
ENSG00000138587_MNS1
ENSG00000138600_SPPL2A
ENSG00000138613_APH1B
ENSG00000138621_PPCDC
ENSG00000138639_ARHGAP24
ENSG00000138640_FAM13A
ENSG00000138646_HERC5
ENSG00000138650_PCDH10
ENSG00000138668_HNRNPD
ENSG00000138674_SEC31A
ENSG00000138696_BMPR1B
ENSG00000138735_PDE5A
ENSG00000138756_BMP2K
ENSG00000138757_G3BP2
ENSG00000138758_SEPTIN11
ENSG00000138759_FRAS1
ENSG00000138760_SCARB2
ENSG00000138764_CCNG2
ENSG00000138801_PAPSS1
ENSG00000138821_SLC39A8
ENSG00000138829_FBN2
ENSG00000138834_MAPK8IP3
ENSG00000138835_RGS3
ENSG00000138942_RNF185
ENSG00000138944_SHISAL1
ENSG00000139083_ETV6
ENSG00000139117_CPNE8
ENSG00000139168_ZCRB1
ENSG00000139173_TMEM117
ENSG00000139174_PRICKLE1
ENSG00000139187_KLRG1
ENSG00000139190_VAMP1
ENSG00000139197_PEX5
ENSG00000139209_SLC38A4
ENSG00000139211_AMIGO2
ENSG00000139218_SCAF11
ENSG00000139263_LRIG3
ENSG00000139289_PHLDA1
ENSG00000139304_PTPRQ
ENSG00000139318_DUSP6
ENSG00000139323_POC1B
ENSG00000139354_GAS2L3
ENSG00000139370_SLC15A4
ENSG00000139372_TDG
ENSG00000139405_RITA1
ENSG00000139436_GIT2
ENSG00000139437_TCHP
ENSG00000139496_NUP58
ENSG00000139505_MTMR6
ENSG00000139508_SLC46A3
ENSG00000139517_LNX2
ENSG00000139567_ACVRL1
ENSG00000139618_BRCA2
ENSG00000139625_MAP3K12
ENSG00000139629_GALNT6
ENSG00000139679_LPAR6
ENSG00000139687_RB1
ENSG00000139697_SBNO1
ENSG00000139719_VPS33A
ENSG00000139722_VPS37B
ENSG00000139725_RHOF
ENSG00000139926_FRMD6
ENSG00000139974_SLC38A6
ENSG00000139990_DCAF5
ENSG00000140009_ESR2
ENSG00000140025_EFCAB11
ENSG00000140105_WARS1
ENSG00000140199_SLC12A6
ENSG00000140262_TCF12
ENSG00000140264_SERF2
ENSG00000140299_BNIP2
ENSG00000140332_TLE3
ENSG00000140365_COMMD4
ENSG00000140379_BCL2A1
[truncated: 3,589 more rows]

## Sheet: TFEB_bound_miRNAs
Mature_miRNAs	Pre-miRNAs
hsa-let-7i-5p	hsa-let-7i
hsa-let-7i-3p	hsa-let-7i
hsa-miR-103a-3p	hsa-mir-103a-1
hsa-miR-103a-1-5p	hsa-mir-103a-1
hsa-miR-103a-2-5p	hsa-mir-103a-2
hsa-miR-103a-3p	hsa-mir-103a-2
hsa-miR-1200	hsa-mir-1200
hsa-miR-1205	hsa-mir-1205
hsa-miR-1249-5p	hsa-mir-1249
hsa-miR-1249-3p	hsa-mir-1249
hsa-miR-1262	hsa-mir-1262
hsa-miR-126-5p	hsa-mir-126
hsa-miR-126-3p	hsa-mir-126
hsa-miR-1281	hsa-mir-1281
hsa-miR-1289	hsa-mir-1289-1
hsa-miR-135b-5p	hsa-mir-135b
hsa-miR-135b-3p	hsa-mir-135b
hsa-miR-140-5p	hsa-mir-140
hsa-miR-140-3p	hsa-mir-140
hsa-miR-1469	hsa-mir-1469
hsa-miR-146a-5p	hsa-mir-146a
hsa-miR-146a-3p	hsa-mir-146a
hsa-miR-151a-5p	hsa-mir-151a
hsa-miR-151a-3p	hsa-mir-151a
hsa-miR-151b	hsa-mir-151a
hsa-miR-1537-5p	hsa-mir-1537
hsa-miR-1537-3p	hsa-mir-1537
hsa-miR-155-5p	hsa-mir-155
hsa-miR-155-3p	hsa-mir-155
hsa-miR-15a-5p	hsa-mir-15a
hsa-miR-15a-3p	hsa-mir-15a
hsa-miR-16-5p	hsa-mir-16-1
hsa-miR-16-1-3p	hsa-mir-16-1
hsa-miR-181a-5p	hsa-mir-181a-1
hsa-miR-181a-3p	hsa-mir-181a-1
hsa-miR-181b-5p	hsa-mir-181b-1
hsa-miR-181b-3p	hsa-mir-181b-1
hsa-miR-188-5p	hsa-mir-188
hsa-miR-188-3p	hsa-mir-188
hsa-miR-1909-5p	hsa-mir-1909
hsa-miR-1909-3p	hsa-mir-1909
hsa-miR-1910-5p	hsa-mir-1910
hsa-miR-1910-3p	hsa-mir-1910
hsa-miR-193a-5p	hsa-mir-193a
hsa-miR-193a-3p	hsa-mir-193a
hsa-miR-21-5p	hsa-mir-21
hsa-miR-21-3p	hsa-mir-21
hsa-miR-221-5p	hsa-mir-221
hsa-miR-221-3p	hsa-mir-221
hsa-miR-222-5p	hsa-mir-222
hsa-miR-222-3p	hsa-mir-222
hsa-miR-2278	hsa-mir-2278
hsa-miR-23a-5p	hsa-mir-23a
hsa-miR-23a-3p	hsa-mir-23a
hsa-miR-24-3p	hsa-mir-24-2
hsa-miR-24-2-5p	hsa-mir-24-2
hsa-miR-2467-5p	hsa-mir-2467
hsa-miR-2467-3p	hsa-mir-2467
hsa-miR-27a-5p	hsa-mir-27a
hsa-miR-27a-3p	hsa-mir-27a
hsa-miR-28-5p	hsa-mir-28
hsa-miR-28-3p	hsa-mir-28
hsa-miR-2909	hsa-mir-2909
hsa-miR-29a-5p	hsa-mir-29a
hsa-miR-29a-3p	hsa-mir-29a
hsa-miR-29b-1-5p	hsa-mir-29b-1
hsa-miR-29b-3p	hsa-mir-29b-1
hsa-miR-30b-5p	hsa-mir-30b
hsa-miR-30b-3p	hsa-mir-30b
hsa-miR-30d-5p	hsa-mir-30d
hsa-miR-30d-3p	hsa-mir-30d
hsa-miR-3121-5p	hsa-mir-3121
hsa-miR-3121-3p	hsa-mir-3121
hsa-miR-3122	hsa-mir-3122
hsa-miR-3126-5p	hsa-mir-3126
hsa-miR-3126-3p	hsa-mir-3126
hsa-miR-3128	hsa-mir-3128
hsa-miR-3134	hsa-mir-3134
hsa-miR-3138	hsa-mir-3138
hsa-miR-3142	hsa-mir-3142
hsa-miR-3142	hsa-mir-3142
hsa-miR-3145-5p	hsa-mir-3145
hsa-miR-3145-3p	hsa-mir-3145
hsa-miR-3153	hsa-mir-3153
hsa-miR-3163	hsa-mir-3163
hsa-miR-3176	hsa-mir-3176
hsa-miR-3177-5p	hsa-mir-3177
hsa-miR-3177-3p	hsa-mir-3177
hsa-miR-3189-5p	hsa-mir-3189
hsa-miR-3189-3p	hsa-mir-3189
hsa-miR-3191-5p	hsa-mir-3191
hsa-miR-3191-3p	hsa-mir-3191
hsa-miR-3197	hsa-mir-3197
hsa-miR-3200-5p	hsa-mir-3200
hsa-miR-3200-3p	hsa-mir-3200
hsa-miR-324-5p	hsa-mir-324
hsa-miR-324-3p	hsa-mir-324
hsa-miR-339-5p	hsa-mir-339
hsa-miR-339-3p	hsa-mir-339
hsa-miR-3605-5p	hsa-mir-3605
hsa-miR-3605-3p	hsa-mir-3605
hsa-miR-3613-5p	hsa-mir-3613
hsa-miR-3613-3p	hsa-mir-3613
hsa-miR-3614-5p	hsa-mir-3614
hsa-miR-3614-3p	hsa-mir-3614
hsa-miR-361-5p	hsa-mir-361
hsa-miR-361-3p	hsa-mir-361
hsa-miR-362-5p	hsa-mir-362
hsa-miR-362-3p	hsa-mir-362
hsa-miR-3652	hsa-mir-3652
hsa-miR-3654	hsa-mir-3654
hsa-miR-3657	hsa-mir-3657
hsa-miR-365a-3p	hsa-mir-365b
hsa-miR-365b-5p	hsa-mir-365b
hsa-miR-365b-3p	hsa-mir-365b
hsa-miR-3667-5p	hsa-mir-3667
hsa-miR-3667-3p	hsa-mir-3667
hsa-miR-3680-5p	hsa-mir-3680-1
hsa-miR-3680-3p	hsa-mir-3680-1
hsa-miR-371a-5p	hsa-mir-371a
hsa-miR-371a-3p	hsa-mir-371a
hsa-miR-372-5p	hsa-mir-372
hsa-miR-372-3p	hsa-mir-372
hsa-miR-373-5p	hsa-mir-373
hsa-miR-373-3p	hsa-mir-373
hsa-miR-378d	hsa-mir-378d-2
hsa-miR-3909	hsa-mir-3909
hsa-miR-3912-5p	hsa-mir-3912
hsa-miR-3912-3p	hsa-mir-3912
hsa-miR-3917	hsa-mir-3917
hsa-miR-3922-5p	hsa-mir-3922
hsa-miR-3922-3p	hsa-mir-3922
hsa-miR-3940-5p	hsa-mir-3940
hsa-miR-3940-3p	hsa-mir-3940
hsa-miR-3942-5p	hsa-mir-3942
hsa-miR-3942-3p	hsa-mir-3942
hsa-miR-3972	hsa-mir-3972
hsa-miR-4263	hsa-mir-4263
hsa-miR-4300	hsa-mir-4300
hsa-miR-4307	hsa-mir-4307
hsa-miR-4427	hsa-mir-4427
hsa-miR-4435	hsa-mir-4435-1
hsa-miR-4435	hsa-mir-4435-2
hsa-miR-4440	hsa-mir-4440
hsa-miR-4441	hsa-mir-4441
hsa-miR-4444	hsa-mir-4444-1
hsa-miR-4449	hsa-mir-4449
hsa-miR-4467	hsa-mir-4467
hsa-miR-4473	hsa-mir-4473
hsa-miR-4474-5p	hsa-mir-4474
hsa-miR-4474-3p	hsa-mir-4474
hsa-miR-4499	hsa-mir-4499
hsa-miR-4506	hsa-mir-4506
hsa-miR-455-5p	hsa-mir-455
hsa-miR-455-3p	hsa-mir-455
hsa-miR-4647	hsa-mir-4647
hsa-miR-4657	hsa-mir-4657
hsa-miR-4659a-5p	hsa-mir-4659a
hsa-miR-4659a-3p	hsa-mir-4659a
hsa-miR-4681	hsa-mir-4681
hsa-miR-4685-5p	hsa-mir-4685
hsa-miR-4685-3p	hsa-mir-4685
hsa-miR-4698	hsa-mir-4698
hsa-miR-4709-5p	hsa-mir-4709
hsa-miR-4709-3p	hsa-mir-4709
hsa-miR-4714-5p	hsa-mir-4714
hsa-miR-4714-3p	hsa-mir-4714
hsa-miR-4723-5p	hsa-mir-4723
hsa-miR-4723-3p	hsa-mir-4723
hsa-miR-4725-5p	hsa-mir-4725
hsa-miR-4725-3p	hsa-mir-4725
hsa-miR-4726-5p	hsa-mir-4726
hsa-miR-4726-3p	hsa-mir-4726
hsa-miR-4738-5p	hsa-mir-4738
hsa-miR-4738-3p	hsa-mir-4738
hsa-miR-4742-5p	hsa-mir-4742
hsa-miR-4742-3p	hsa-mir-4742
hsa-miR-4750-5p	hsa-mir-4750
hsa-miR-4750-3p	hsa-mir-4750
hsa-miR-4751	hsa-mir-4751
hsa-miR-4758-5p	hsa-mir-4758
hsa-miR-4758-3p	hsa-mir-4758
hsa-miR-4775	hsa-mir-4775
hsa-miR-484	hsa-mir-484
hsa-miR-491-5p	hsa-mir-491
hsa-miR-491-3p	hsa-mir-491
hsa-miR-5002-5p	hsa-mir-5002
hsa-miR-5002-3p	hsa-mir-5002
hsa-miR-5004-5p	hsa-mir-5004
hsa-miR-5004-3p	hsa-mir-5004
hsa-miR-500a-5p	hsa-mir-500a
hsa-miR-500a-3p	hsa-mir-500a
hsa-miR-500b-5p	hsa-mir-500a
hsa-miR-500a-5p	hsa-mir-500b
hsa-miR-500b-5p	hsa-mir-500b
hsa-miR-500b-3p	hsa-mir-500b
hsa-miR-5010-5p	hsa-mir-5010
hsa-miR-5010-3p	hsa-mir-5010
hsa-miR-501-5p	hsa-mir-501
hsa-miR-501-3p	hsa-mir-501
hsa-miR-502-5p	hsa-mir-502
hsa-miR-502-3p	hsa-mir-502
hsa-miR-5090	hsa-mir-5090
hsa-miR-532-5p	hsa-mir-532
hsa-miR-532-3p	hsa-mir-532
hsa-miR-548at-5p	hsa-mir-548at
hsa-miR-548at-3p	hsa-mir-548at
hsa-miR-548aw	hsa-mir-548aw
hsa-miR-548c-5p	hsa-mir-548c
hsa-miR-548c-3p	hsa-mir-548c
hsa-miR-548o-5p	hsa-mir-548c
hsa-miR-548am-5p	hsa-mir-548c
hsa-miR-548au-5p	hsa-mir-548c
hsa-miR-548h-5p	hsa-mir-548h-1
hsa-miR-548p	hsa-mir-548p
hsa-miR-548ah-3p	hsa-mir-548p
hsa-miR-548av-3p	hsa-mir-548p
hsa-miR-548s	hsa-mir-548s
hsa-miR-548t-5p	hsa-mir-548t
hsa-miR-548t-3p	hsa-mir-548t
hsa-miR-548aa	hsa-mir-548t
hsa-miR-548ap-3p	hsa-mir-548t
hsa-miR-548u	hsa-mir-548u
hsa-miR-548v	hsa-mir-548v
hsa-miR-550a-5p	hsa-mir-550a-1
hsa-miR-550a-3p	hsa-mir-550a-1
hsa-miR-550a-3-5p	hsa-mir-550a-1
hsa-miR-550a-5p	hsa-mir-550a-2
hsa-miR-550a-3p	hsa-mir-550a-2
hsa-miR-550a-3-5p	hsa-mir-550a-2
hsa-miR-553	hsa-mir-553
hsa-miR-555	hsa-mir-555
hsa-miR-5582-5p	hsa-mir-5582
hsa-miR-5582-3p	hsa-mir-5582
hsa-miR-5587-5p	hsa-mir-5587
hsa-miR-5587-3p	hsa-mir-5587
hsa-miR-558	hsa-mir-558
hsa-miR-582-5p	hsa-mir-582
hsa-miR-582-3p	hsa-mir-582
hsa-miR-584-5p	hsa-mir-584
hsa-miR-584-3p	hsa-mir-584
hsa-miR-590-5p	hsa-mir-590
hsa-miR-590-3p	hsa-mir-590
hsa-miR-591	hsa-mir-591
hsa-miR-601	hsa-mir-601
hsa-miR-6084	hsa-mir-6084
hsa-miR-611	hsa-mir-611
hsa-miR-6125	hsa-mir-6125
hsa-miR-612	hsa-mir-612
hsa-miR-614	hsa-mir-614
hsa-miR-616-5p	hsa-mir-616
hsa-miR-616-3p	hsa-mir-616
hsa-miR-620	hsa-mir-620
hsa-miR-625-5p	hsa-mir-625
hsa-miR-625-3p	hsa-mir-625
hsa-miR-626	hsa-mir-626
hsa-miR-628-5p	hsa-mir-628
hsa-miR-628-3p	hsa-mir-628
hsa-miR-629-5p	hsa-mir-629
hsa-miR-629-3p	hsa-mir-629
hsa-miR-636	hsa-mir-636
hsa-miR-637	hsa-mir-637
hsa-miR-640	hsa-mir-640
hsa-miR-6506-5p	hsa-mir-6506
hsa-miR-6506-3p	hsa-mir-6506
hsa-miR-6513-5p	hsa-mir-6513
hsa-miR-6513-3p	hsa-mir-6513
hsa-miR-660-5p	hsa-mir-660
hsa-miR-660-3p	hsa-mir-660
hsa-miR-661	hsa-mir-661
hsa-miR-664a-5p	hsa-mir-664a
hsa-miR-664a-3p	hsa-mir-664a
hsa-miR-6716-5p	hsa-mir-6716
hsa-miR-6716-3p	hsa-mir-6716
hsa-miR-6756-5p	hsa-mir-6756
hsa-miR-6756-3p	hsa-mir-6756
hsa-miR-6759-5p	hsa-mir-6759
hsa-miR-6759-3p	hsa-mir-6759
hsa-miR-6773-5p	hsa-mir-6773
hsa-miR-6773-3p	hsa-mir-6773
hsa-miR-6831-5p	hsa-mir-6831
hsa-miR-6831-3p	hsa-mir-6831
hsa-miR-6836-5p	hsa-mir-6836
hsa-miR-6836-3p	hsa-mir-6836
hsa-miR-6869-5p	hsa-mir-6869
hsa-miR-6869-3p	hsa-mir-6869
hsa-miR-6875-5p	hsa-mir-6875
hsa-miR-6875-3p	hsa-mir-6875
hsa-miR-6883-5p	hsa-mir-6883
hsa-miR-6883-3p	hsa-mir-6883
hsa-miR-7-5p	hsa-mir-7-1
hsa-miR-7-1-3p	hsa-mir-7-1
hsa-miR-7106-5p	hsa-mir-7106
hsa-miR-7106-3p	hsa-mir-7106
hsa-miR-7161-5p	hsa-mir-7161
hsa-miR-7161-3p	hsa-mir-7161
hsa-miR-769-5p	hsa-mir-769
hsa-miR-769-3p	hsa-mir-769
hsa-miR-7853-5p	hsa-mir-7853
hsa-miR-8072	hsa-mir-8072
hsa-miR-874-5p	hsa-mir-874
hsa-miR-874-3p	hsa-mir-874
hsa-miR-933	hsa-mir-933
hsa-miR-937-5p	hsa-mir-937
hsa-miR-937-3p	hsa-mir-937
hsa-miR-944	hsa-mir-944
