# Supplementary material for: Integrative Bioinformatics Analysis Reveals a Transcription Factor EB-Driven MicroRNA Regulatory Network in Endothelial Cells
Source: Int J Mol Sci. 2024 Jun 28;25(13):7123. doi: 10.3390/ijms25137123 (PMC11241138; doi:10.3390/ijms25137123)
Supplement: Supplementary file 1 [file ijms-25-07123-s001.zip › Supplementary_Table_S2.xlsx]

## Sheet: DESeq2_output_for_mRNA_Seq_sign
Gene	log2FC	padj
MKI67	-2.24702	3.70492e-42
DUSP1	2.15007	1.54038e-41
CENPF	-1.81945	1.18154e-21
SHCBP1	-2.79829	8.25767e-17
AL049629.2	2.07966	1.90391e-16
ACSM3	-2.1895	6.30333e-16
FAF2	-1.44409	5.12635e-15
TOP2A	-1.6473	5.24949e-15
STAT1	-1.32631	1.75903e-14
KIF11	-1.83462	1.75903e-14
TMEM123	-1.92918	2.62702e-14
PLXDC2	-2.25383	4.25102e-14
SRM	-1.78274	6.56516e-14
SRPRA	-1.59484	6.56516e-14
SYNE2	-1.66802	7.12728e-14
GBP4	-1.78874	8.27255e-14
CDK1	-1.73529	9.1395e-14
NCAPG	-1.91093	9.48328e-14
SRP72	-1.37731	1.39177e-13
APEX2	-1.60714	1.45927e-13
HMOX1	1.83872	1.55766e-13
ENTPD1	-2.46539	5.40866e-13
ST8SIA4	-1.71236	8.89005e-13
SMC4	-1.6092	1.08166e-12
MAML1	-1.29686	3.10442e-12
TRIB1	1.68336	6.18513e-12
DIXDC1	-1.38526	1.6001e-11
EFNB2	-1.12549	1.98911e-11
SEMA3G	-1.853	2.17218e-11
TNFSF10	-1.73304	2.96269e-11
FAM111A	-1.42216	4.62385e-11
SOCS3	1.63591	5.01192e-11
HMGN2	-1.50247	5.01192e-11
CLSPN	-1.77048	5.2149e-11
JUN	1.10456	6.35333e-11
ASPM	-2.00532	6.38628e-11
MAFF	1.3867	6.38628e-11
ARHGAP11A	-1.96989	6.38628e-11
SULF1	-1.32935	8.31662e-11
FKBP5	-1.77627	9.12595e-11
MYH10	-1.12434	9.12595e-11
UHRF1	-1.31605	9.20666e-11
AMPH	-1.72709	1.33813e-10
GRN	-1.28305	1.41731e-10
TRNP1	1.51299	1.42963e-10
CRELD2	1.48467	1.55147e-10
RTL8B	-1.85043	1.55147e-10
SZRD1	-1.32127	1.72747e-10
CDC6	-1.52188	2.50106e-10
GIMAP7	-1.86265	2.50106e-10
ATG9A	-1.53075	2.80634e-10
SCO2	1.35348	3.81945e-10
TK1	-1.97046	4.08606e-10
CKAP5	-1.06679	6.06232e-10
ABCA3	1.10205	7.85848e-10
KNL1	-1.67311	8.52327e-10
CDKN1A	1.09098	9.66637e-10
IQGAP1	-1.10267	1.21437e-09
MLLT6	-1.17997	1.59463e-09
SLC30A3	-3.13922	2.98717e-09
ANLN	-1.06748	3.25718e-09
GINS1	-1.76922	3.50075e-09
ABLIM1	-1.32624	4.04256e-09
H2BC9	-1.30538	4.30284e-09
CABLES2	-1.85937	5.07957e-09
KIF15	-1.8865	9.05294e-09
FKBP9	-1.17106	1.20099e-08
FSTL3	1.27595	1.56e-08
PIP5K1C	-1.06519	1.86209e-08
SNX12	-1.247	2.14933e-08
CLDND1	-1.20206	2.29498e-08
CCND1	1.3885	2.29498e-08
DCXR	-1.27736	2.45912e-08
TLE5	-1.02672	2.95323e-08
FOXM1	-2.16279	3.50666e-08
TICRR	-1.77813	3.70605e-08
ATAD2	-1.46571	4.2125e-08
HSPA1A	1.16712	4.22689e-08
SENP5	-1.02575	4.4741e-08
AL356488.2	1.90917	4.56386e-08
COLEC12	-1.46156	4.6069e-08
BMPER	-1.99068	4.6069e-08
CEP55	-1.80599	5.00114e-08
TSPAN18	-1.12542	6.99229e-08
DLGAP5	-1.41377	8.52124e-08
PHLDA1	1.16242	8.70844e-08
POGLUT3	-1.1882	9.12332e-08
AC253572.2	1.66996	9.16168e-08
NCAPG2	-1.4269	9.27116e-08
NUSAP1	-1.49133	1.04411e-07
NDC80	-1.66109	1.17922e-07
CYTL1	1.8673	1.2727e-07
PLA2G4C	1.21244	1.34191e-07
NRP1	-1.11022	1.46013e-07
MRAP2	-1.46015	1.96139e-07
RPAP1	-1.07387	2.15187e-07
H3C15	-13.8725	2.23128e-07
EMP2	-1.36197	2.61344e-07
PIEZO2	-1.67998	2.82762e-07
KIF23	-1.45238	3.39877e-07
H2BC6	-1.29758	3.62611e-07
FANCI	-1.32735	3.69931e-07
ZNF704	-1.1197	3.79809e-07
LINC00639	-2.31082	3.8757e-07
SNCAIP	-1.19631	3.91319e-07
CKAP2L	-1.85725	4.17903e-07
TTK	-1.82909	4.77111e-07
CIT	-1.45151	5.16967e-07
HMGN2P5	-1.71086	7.64811e-07
ITGA5	-1.22949	8.13595e-07
PTPRD	-1.11768	8.73435e-07
SMPD1	-1.1173	8.73435e-07
TMED7	-1.05557	9.36107e-07
MLLT1	-1.09509	9.5665e-07
MCM6	-1.14761	9.61887e-07
NIPSNAP2	-1.07412	1.02362e-06
FABP4	-2.57349	1.02706e-06
MCM4	-1.15907	1.11285e-06
KIF18A	-1.86284	1.27685e-06
E2F8	-1.71856	1.27685e-06
CKAP2	-1.07751	1.27685e-06
CIP2A	-1.50535	1.33466e-06
RRM2	-1.51044	1.33792e-06
PLAGL2	-1.15879	1.36718e-06
DERL3	2.43133	1.63788e-06
MCM10	-1.5864	1.68256e-06
CMTM7	1.07026	1.80465e-06
CEP78	-1.14838	1.86303e-06
PBK	-1.78836	2.02856e-06
RN7SL471P	1.01505	2.33686e-06
NUDT16L1	1.12815	2.5431e-06
H2BC14	-1.47413	2.62913e-06
AR	-1.10664	2.88366e-06
MXD3	-1.45837	2.88366e-06
KNTC1	-1.30757	3.24731e-06
BRCA1	-1.34049	3.36408e-06
RFC3	-1.687	3.52519e-06
HELLS	-1.57882	3.6862e-06
HJURP	-1.56829	3.8366e-06
WDR76	-1.34182	3.84857e-06
EVI5L	-1.03422	3.96798e-06
SERTAD1	1.05243	3.96798e-06
HMGB2	-1.28723	6.13047e-06
PCDH7	-1.52978	6.90241e-06
MGP	-1.59807	7.18808e-06
SCARA3	-1.22156	7.34675e-06
PKNOX2	-1.40822	8.22542e-06
ACE	-1.0138	9.72341e-06
H3C7	-1.19076	9.99588e-06
AC093673.1	1.12665	1.30827e-05
CHAC1	1.22597	1.51948e-05
ULK1	-1.09796	1.5521e-05
CCNA2	-1.42986	1.56996e-05
CHAF1A	-1.09915	1.66851e-05
DACH1	-1.34272	1.80001e-05
CENPE	-2.00807	1.9052e-05
NECTIN1	-1.22595	2.0822e-05
MMRN1	-1.02091	2.0822e-05
FP236241.2	-1.4698	2.09509e-05
DCN	-2.60578	2.11825e-05
ART4	-1.09307	2.13973e-05
ENDOG	1.13327	2.20207e-05
GOLIM4	-1.2397	2.20207e-05
SMC2	-1.247	2.32952e-05
ID1	1.47441	2.33131e-05
CCDC106	-1.31104	2.33131e-05
BUB1B	-1.58276	2.40014e-05
SNHG1	-1.06056	2.41679e-05
CDCA4	-1.1832	2.46076e-05
H2AC14	-1.2165	2.46246e-05
PIK3R2	-1.48977	2.57453e-05
ESPL1	-1.6121	2.59708e-05
TYMS	-1.19932	2.72229e-05
SERTAD4	-1.26545	2.78224e-05
H4C9	-1.15555	2.9249e-05
SFXN2	-1.25992	3.60937e-05
GFOD1	-1.35493	3.71321e-05
RPS6KA5	-1.36342	3.7677e-05
RPS6KL1	1.04705	3.80699e-05
AC005670.2	-2.81036	5.17837e-05
KIF4A	-1.15295	5.23448e-05
KATNB1	-1.03033	5.23448e-05
C21orf58	-1.38652	5.23567e-05
NRG3	-1.61961	5.23567e-05
E2F1	-1.36765	5.4919e-05
NEMP1	-1.02739	5.51123e-05
KIF18B	-1.46837	5.54596e-05
FANCA	-1.0413	5.54596e-05
CGNL1	-1.0814	5.87097e-05
RNF144A	-1.11361	5.87097e-05
SUSD5	-1.01164	5.87097e-05
CASP17P	-1.54573	5.97373e-05
ATF3	1.16547	6.03859e-05
PTX3	1.07998	6.58114e-05
RAPGEF5	-1.0079	6.65528e-05
EHD3	-1.17515	6.70971e-05
DTL	-1.34283	6.72536e-05
GTSE1	-1.4191	6.82199e-05
C4orf46	-1.0723	7.07577e-05
SNORA8	8.53984	7.07577e-05
SULT1A3	1.4	7.23505e-05
LTBP1	-1.0344	7.3306e-05
AURKA	-1.82031	7.39437e-05
ARL4A	-1.09584	7.48862e-05
ABCA6	-1.71838	7.96203e-05
DLL4	-1.19067	8.17116e-05
TMTC1	-1.50036	8.42359e-05
NUF2	-1.61839	8.86652e-05
MYBL2	-1.28366	9.42394e-05
EXO1	-1.70679	9.80025e-05
SPHK1	1.05788	0.000104299
INCENP	-1.12847	0.000110076
SGIP1	-1.91357	0.000122718
TAP1	1.1086	0.000125378
CCND2	1.21597	0.000126353
USP1	-1.20999	0.000126353
TPX2	-1.17943	0.000129839
ANGPTL4	1.12228	0.000131989
CLK1	-1.28636	0.000138201
DHFR	-1.12627	0.000140079
MIS18BP1	-1.33346	0.000153704
KIF20B	-1.3079	0.000155597
SGO1	-1.76654	0.000170556
RAPGEF4	-1.12822	0.000190408
ADAMTS1	1.21275	0.000190408
FIGNL1	-1.13315	0.000192545
BUB1	-1.28593	0.000214958
ARHGAP11B	-2.05639	0.000222894
FAM102B	-1.1102	0.000229085
CENPU	-1.47586	0.000231518
H2AZ1	-1.04025	0.00023635
SPC25	-1.70674	0.000242953
PPIH	-1.39225	0.000244271
LNCOG	1.1406	0.00027173
RUNX1T1	-1.15493	0.000273436
STIL	-1.17599	0.000276846
STEAP1	-1.50078	0.000276846
ISG15	1.25744	0.000276846
TCF19	-1.32887	0.000284765
MAD2L1	-1.17192	0.000284765
DCBLD1	-1.0004	0.000298239
MELK	-1.11455	0.000304871
CPXM2	-1.05252	0.000304943
H2BC7	-1.28682	0.000306397
KLHL4	-1.13294	0.000306999
RRM1	-1.03126	0.000313209
RPSAP52	2.3841	0.000325817
H2BC13	-1.00359	0.000336913
AC022034.1	-2.03392	0.000345129
CENPI	-1.24293	0.000355728
CAMK4	-1.56003	0.000367147
FBXO5	-1.44202	0.000373747
H2BC18	-1.01292	0.000389952
HMCN1	-1.014	0.000429568
RAD54L	-1.29011	0.00043021
CXCL8	2.01495	0.000433111
SETBP1	-1.61794	0.000464158
MMS22L	-1.31881	0.000468123
RAD51AP1	-1.64071	0.000508338
SMOX	1.06258	0.000533695
NCAPH	-1.32988	0.000550869
SNORD3B-1	1.65346	0.000560653
CENPM	-1.14715	0.000584829
TOPBP1	-1.04747	0.000619211
USP32P1	-2.20242	0.000659074
P4HA3	-1.17467	0.000681869
PSMB8	1.08748	0.000699565
KRT18	1.22503	0.000742931
PPP1R3C	-1.67208	0.000748482
SNORD3C	2.23614	0.000755875
ALDH1A2	-1.29313	0.000807905
TRIM59	-1.03322	0.000807905
ORC6	-1.14096	0.000833992
DSN1	-1.03815	0.000847668
COL3A1	-1.00939	0.000878197
DCTN6	-1.05454	0.000880738
RASL11B	-2.40622	0.000932584
DBF4	-1.30056	0.000935699
LMNB1	-1.03598	0.000935699
TRPV2	1.22979	0.000983264
GINS4	-1.19784	0.000994569
HROB	-1.26056	0.00101327
ZWINT	-1.0643	0.00101814
H1-1	-1.01198	0.00106647
KLRG1	-1.03801	0.00107673
H1-3	-1.19545	0.00112128
AL021155.4	1.20528	0.00113994
MEIS2	-1.00403	0.00114443
SEPTIN4	-1.66929	0.00124963
TNFRSF10A	1.1793	0.00128085
DLEU2	-1.21369	0.00129852
FABP5P7	-1.21148	0.00130704
TEF	1.10402	0.00141458
PSMC3IP	-1.38517	0.00148516
PRC1	-1.25842	0.00150039
TMEM187	1.29792	0.00150134
HAPLN3	-1.0868	0.00154117
SERPINB2	1.97342	0.00156155
SGO2	-1.37256	0.00156848
ABCA1	-1.00925	0.00156848
SCARNA6	1.07339	0.00156999
ADGRG6	-1.02763	0.00163638
ITGB8	1.32404	0.00164176
CAMK2N1	-1.59454	0.00189524
FAT3	-1.35632	0.00190289
PCDH18	-1.64021	0.00194104
CDC45	-1.25092	0.00200574
BORA	-1.40326	0.00202126
PCLAF	-1.39069	0.00202274
G2E3	-1.07936	0.00206521
RWDD2B	-1.05268	0.00206521
CXCL1	1.3889	0.00230082
H2BC10	-1.02651	0.00230082
AURKB	-1.26264	0.00242679
PLK4	-1.40724	0.00248611
C3orf18	1.29826	0.00251921
BIN1	1.01598	0.00271406
RMI2	-1.81326	0.00276364
CENPJ	-1.30078	0.00279942
AC087632.2	-1.97591	0.00282625
DEPDC1B	-1.26061	0.00283567
GEN1	-1.21132	0.00284437
RABL3	-1.00445	0.00310074
TNFSF9	1.48051	0.00311084
PLAC8	1.662	0.00319386
VPS37D	1.53408	0.00332717
SNORD97	1.31157	0.00341508
CENPK	-1.50485	0.00347622
CDCA5	-1.1553	0.00347622
H4C6	-1.08662	0.00353504
LINC01614	-3.014	0.00356649
CLK4	-1.39443	0.00361995
IL11	1.29545	0.00368627
PDGFD	-1.04076	0.00404609
CKS1B	-1.24445	0.00413489
RPSAP58	1.0308	0.00455367
HMMR	-1.24289	0.00474317
NEK2	-1.26431	0.00501778
CHST15	-1.05047	0.00502829
RNY3	1.15186	0.00503584
MIR31HG	1.3508	0.0051445
CDC25B	-1.16937	0.00526336
DEPDC1	-1.26424	0.00549274
CITED4	1.45598	0.00560346
IER2	1.01897	0.0056182
CCNB2	-1.07864	0.00570759
PRIM1	-1.35362	0.00592963
NFIA	-1.13854	0.0062047
REXO5	-1.35406	0.00638851
UBE2C	-1.31032	0.00644952
CSGALNACT1	-1.94584	0.00669508
ATP2B1	-1.10087	0.00705028
CENPP	-1.1623	0.00710185
FANCD2	-1.17538	0.00723202
PPP1R14B-AS1	1.07457	0.00776415
GAPDHP1	1.1707	0.0078835
HYAL3	1.00239	0.00865063
GPSM2	-1.18547	0.00946222
AC008080.1	-1.26746	0.00956203
CD302	-1.00266	0.0097375
UBE2T	-1.05885	0.00997406
SUV39H1	-1.12988	0.0105176
CDCA2	-1.03863	0.0105176
RNU5E-1	1.16989	0.0106964
PARPBP	-1.14459	0.0110735
AL591846.2	1.95375	0.0110735
KIFC1	-1.02687	0.0112782
DDX11	-1.23133	0.0113396
IFI44	-1.14461	0.0116595
AL365357.1	1.36556	0.0119997
STAT4	-1.41604	0.0126673
SHC2	1.10634	0.0127891
RELB	1.09595	0.0131264
PDZRN3	-1.15669	0.013257
MT1X	1.07844	0.0139278
KIF20A	-1.06218	0.0142972
CDKN3	-1.25203	0.0149401
CDKN2C	-1.12171	0.0150252
COL1A2	-1.64354	0.0153135
ORC1	-1.23487	0.0154725
POLE2	-1.14732	0.0162687
TFEB	-1.07825	0.0171761
RPL13P12	1.12512	0.0179157
PKMYT1	-1.10101	0.0185792
SNORA68	1.16916	0.0189608
ELN	-3.41489	0.0192771
METTL7A	-1.27367	0.0209595
FST	1.38295	0.0210834
FAM83D	-1.09679	0.0213647
ITGA10	-1.03412	0.021446
PLK1	-1.07908	0.0228204
CENPA	-1.10764	0.0228293
PROX1	-1.02713	0.0257975
PHLDA2	1.13566	0.0267759
ZP3	1.45726	0.0270827
ASF1B	-1.00271	0.0274244
TROAP	-1.05917	0.0287291
AC010624.5	1.75694	0.0303419
MEI1	1.40849	0.0305381
SCAMP5	1.47021	0.03083
ATP5MF-PTCD1	1.15225	0.03161
EME1	-1.08921	0.0324287
GDF3	-1.91623	0.0325657
NCR1	-3.94287	0.0332137
PDGFRL	-1.00251	0.0341144
FAM198B-AS1	-1.1765	0.0351333
MIS18A	-1.01564	0.0362204
RAMP2	-1.07173	0.0395297
C5orf46	2.04757	0.0401886
SNHG26	-1.15433	0.0418446
SNORA40	1.8621	0.0423038
RPL12P8	8.21311	0.0425222
GNB3	-1.29474	0.0428257
RNU6ATAC	2.21195	0.0432494
IGFBP3	-1.83134	0.0438421
MIR924HG	-2.0132	0.0453411
LRRC37A	-1.13865	0.0461909
SNORA66	6.73183	0.0462479
RN7SKP255	1.86217	0.0470349
MYEOV	1.02242	0.0474761
TNFSF18	1.0701	0.0483363
HAGHL	1.24779	0.0484681
NME1-NME2	1.08344	0.0491927
SNORA62	6.69179	0.0494562

## Sheet: 97_DEGs_with_TFEB_binding_peaks
Upregulated			Downregulated
Gene	log2FC	padj	Gene	log2FC	padj
ABCA3	1.10205	7.85848e-10	ABLIM1	-1.32624	4.04256e-09
ADAMTS1	1.21275	0.000190408	ADGRG6	-1.02763	0.00163638
ANGPTL4	1.12228	0.000131989	ALDH1A2	-1.29313	0.000807905
ATF3	1.16547	6.03859e-05	ANLN	-1.06748	3.25718e-09
BIN1	1.01598	0.00271406	ARHGAP11B	-2.05639	0.000222894
CDKN1A	1.09098	9.66637e-10	ATP2B1	-1.10087	0.00705028
CMTM7	1.07026	1.80465e-06	AURKB	-1.26264	0.00242679
CXCL8	2.01495	0.000433111	CDC25B	-1.16937	0.00526336
DUSP1	2.15007	1.54038e-41	CDCA4	-1.1832	2.46076e-05
HMOX1	1.83872	1.55766e-13	CDKN2C	-1.12171	0.0150252
IER2	1.01897	0.0056182	CENPA	-1.10764	0.0228293
KRT18	1.22503	0.000742931	CENPF	-1.81945	1.18154e-21
LNCOG	1.1406	0.00027173	CENPM	-1.14715	0.000584829
MAFF	1.3867	6.38628e-11	CENPP	-1.1623	0.00710185
MYEOV	1.02242	0.0474761	CENPU	-1.47586	0.000231518
PHLDA1	1.16242	8.70844e-08	CHAF1A	-1.09915	1.66851e-05
PLA2G4C	1.21244	1.34191e-07	CIT	-1.45151	5.16967e-07
RELB	1.09595	0.0131264	CKAP5	-1.06679	6.06232e-10
SCAMP5	1.47021	0.03083	COLEC12	-1.46156	4.6069e-08
SCO2	1.35348	3.81945e-10	DBF4	-1.30056	0.000935699
SOCS3	1.63591	5.01192e-11	DIXDC1	-1.38526	1.6001e-11
SPHK1	1.05788	0.000104299	DLEU2	-1.21369	0.00129852
TRIB1	1.68336	6.18513e-12	DLGAP5	-1.41377	8.52124e-08
TRNP1	1.51299	1.42963e-10	DSN1	-1.03815	0.000847668
TRPV2	1.22979	0.000983264	DTL	-1.34283	6.72536e-05
			EME1	-1.08921	0.0324287
			ENTPD1	-2.46539	5.40866e-13
			EXO1	-1.70679	9.80025e-05
			FABP4	-2.57349	1.02706e-06
			FAF2	-1.44409	5.12635e-15
			FKBP5	-1.77627	9.12595e-11
			FKBP9	-1.17106	1.20099e-08
			FOXM1	-2.16279	3.50666e-08
			GBP4	-1.78874	8.27255e-14
			GDF3	-1.91623	0.0325657
			GINS1	-1.76922	3.50075e-09
			GRN	-1.28305	1.41731e-10
			H1-3	-1.19545	0.00112128
			H2AZ1	-1.04025	0.00023635
			HJURP	-1.56829	3.8366e-06
			ITGA5	-1.22949	8.13595e-07
			KIF23	-1.45238	3.39877e-07
			KIFC1	-1.02687	0.0112782
			KLHL4	-1.13294	0.000306999
			KLRG1	-1.03801	0.00107673
			LMNB1	-1.03598	0.000935699
			LTBP1	-1.0344	7.3306e-05
			MIR924HG	-2.0132	0.0453411
			MLLT6	-1.17997	1.59463e-09
			MYH10	-1.12434	9.12595e-11
			NEMP1	-1.02739	5.51123e-05
			NFIA	-1.13854	0.0062047
			NRG3	-1.61961	5.23567e-05
			NRP1	-1.11022	1.46013e-07
			P4HA3	-1.17467	0.000681869
			PDZRN3	-1.15669	0.013257
			PPP1R3C	-1.67208	0.000748482
			RAPGEF4	-1.12822	0.000190408
			RAPGEF5	-1.0079	6.65528e-05
			RNF144A	-1.11361	5.87097e-05
			RPS6KA5	-1.36342	3.7677e-05
			RUNX1T1	-1.15493	0.000273436
			SERTAD4	-1.26545	2.78224e-05
			SGIP1	-1.91357	0.000122718
			SGO2	-1.37256	0.00156848
			ST8SIA4	-1.71236	8.89005e-13
			STAT1	-1.32631	1.75903e-14
			STAT4	-1.41604	0.0126673
			SYNE2	-1.66802	7.12728e-14
			TMEM123	-1.92918	2.62702e-14
			TSPAN18	-1.12542	6.99229e-08
			WDR76	-1.34182	3.84857e-06

## Sheet: ToppGene_GO_term
Upregulated			Downregulated
Gene	GO	Biological process	Gene	GO	Biological process
ABCA3			ABLIM1
ADAMTS1	GO:0001568	blood vessel development	ADGRG6
ANGPTL4	GO:0045766, GO:1904018, GO:0001568	positive regulation of angiogenesis, positive regulation of vasculature development, blood vessel development	ALDH1A2
ATF3			ANLN	GO:1903047, GO:0022402, GO:0051301, GO:0044770, GO:0000280, GO:0044772, GO:0010564	mitotic cell cycle process, cell cycle process, cell division, cell cycle phase transition, nuclear division, mitotic cell cycle transition, regulation of cell cycle process
BIN1			ARHGAP11B
CDKN1A	GO:0001568	blood vessel development	ATP2B1
CMTM7			AURKB	GO:1903047, GO:0022402, GO:0051301, GO:0044770, GO:0000280, GO:0044772, GO:0010564	mitotic cell cycle process, cell cycle process, cell division, cell cycle phase transition, nuclear division, mitotic cell cycle transition, regulation of cell cycle process
CXCL8	GO:0045766, GO:1904018, GO:0001568	positive regulation of angiogenesis, positive regulation of vasculature development, blood vessel development	CDC25B	GO:1903047, GO:0022402, GO:0051301, GO:0044770, GO:0000280, GO:0044772, GO:0010564	mitotic cell cycle process, cell cycle process, cell division, cell cycle phase transition, nuclear division, mitotic cell cycle transition, regulation of cell cycle process
DUSP1			CDCA4	GO:0051301	cell division
HMOX1	GO:0045766, GO:1904018, GO:0001568	positive regulation of angiogenesis, positive regulation of vasculature development, blood vessel development	CDKN2C	GO:1903047, GO:0022402, GO:0044770, GO:0044772, GO:0010564	mitotic cell cycle process, cell cycle process, cell cycle phase transition, mitotic cell cycle transition, regulation of cell cycle process
IER2			CENPA	GO:1903047, GO:0022402, GO:0051301	mitotic cell cycle process, cell cycle process, cell division
KRT18			CENPF	GO:1903047, GO:0022402, GO:0051301, GO:0044770, GO:0000280, GO:0044772, GO:0010564	mitotic cell cycle process, cell cycle process, cell division, cell cycle phase transition, nuclear division, mitotic cell cycle transition, regulation of cell cycle process
LNCOG			CENPM
MAFF			CENPP
MYEOV			CENPU
PHLDA1			CHAF1A
PLA2G4C			CIT	GO:1903047, GO:0022402, GO:0051301, GO:0044770, GO:0000280, GO:0044772, GO:0010564	mitotic cell cycle process, cell cycle process, cell division, cell cycle phase transition, nuclear division, mitotic cell cycle transition, regulation of cell cycle process
RELB			CKAP5	GO:1903047, GO:0022402, GO:0051301	mitotic cell cycle process, cell cycle process, cell division
SCAMP5			COLEC12
SCO2			DBF4	GO:1903047, GO:0022402, GO:0044770, GO:0044772, GO:0010564	mitotic cell cycle process, cell cycle process, cell cycle phase transition, mitotic cell cycle transition, regulation of cell cycle process
SOCS3	GO:0001568	blood vessel development	DIXDC1	GO:0051301	cell division
SPHK1	GO:0045766, GO:1904018, GO:0001568	positive regulation of angiogenesis, positive regulation of vasculature development, blood vessel development	DLEU2
TRIB1			DLGAP5	GO:1903047, GO:0022402, GO:0044770, GO:0000280, GO:0044772, GO:0010564	mitotic cell cycle process, cell cycle process, cell cycle phase transition, nuclear division, mitotic cell cycle transition, regulation of cell cycle process
TRNP1			DSN1	GO:1903047, GO:0022402, GO:0051301, GO:0000280	mitotic cell cycle process, cell cycle process, cell division, nuclear division
TRPV2			DTL	GO:1903047, GO:0022402, GO:0044770, GO:0044772, GO:0010564	mitotic cell cycle process, cell cycle process, cell cycle phase transition, mitotic cell cycle transition, regulation of cell cycle process
			EME1	GO:1903047, GO:0022402, GO:0044770, GO:0000280, GO:0010564	mitotic cell cycle process, cell cycle process, cell cycle phase transition, nuclear division, regulation of cell cycle process
			ENTPD1
			EXO1
			FABP4
			FAF2
			FKBP5
			FKBP9
			FOXM1	GO:1903047, GO:0022402, GO:0044770, GO:0044772	mitotic cell cycle process, cell cycle process, cell cycle phase transition, mitotic cell cycle transition
			GBP4
			GDF3	GO:0051301	cell division
			GINS1	GO:1903047, GO:0022402	mitotic cell cycle process, cell cycle process
			GRN
			H1-3
			H2AZ1
			HJURP	GO:0022402	cell cycle process
			ITGA5
			KIF23	GO:1903047, GO:0022402, GO:0051301, GO:0000280, GO:0010564	mitotic cell cycle process, cell cycle process, cell division, nuclear division, regulation of cell cycle process
			KIFC1	GO:1903047, GO:0022402, GO:0051301, GO:0000280, GO:0010564	mitotic cell cycle process, cell cycle process, cell division, nuclear division, regulation of cell cycle process
			KLHL4
			KLRG1
			LMNB1	GO:1903047, GO:0022402, GO:0044770, GO:0044772, GO:0010564	mitotic cell cycle process, cell cycle process, cell cycle phase transition, mitotic cell cycle transition, regulation of cell cycle process
			LTBP1
			MIR924HG
			MLLT6
			MYH10	GO:1903047, GO:0022402, GO:0051301	mitotic cell cycle process, cell cycle process, cell division
			NEMP1
			NFIA	GO:1903047, GO:0022402, GO:0044770, GO:0000280, GO:0044772	mitotic cell cycle process, cell cycle process, cell cycle phase transition, nuclear division, mitotic cell cycle transition
			NRG3
			NRP1
			P4HA3
			PDZRN3
			PPP1R3C
			RAPGEF4
			RAPGEF5
			RNF144A
			RPS6KA5
			RUNX1T1
			SERTAD4
			SGIP1
			SGO2	GO:0022402, GO:0051301, GO:0000280, GO:0010564	cell cycle process, cell division, nuclear division, regulation of cell cycle process
			ST8SIA4
			STAT1
			STAT4
			SYNE2
			TMEM123
			TSPAN18
			WDR76	GO:0022402, GO:0044770, GO:0010564	cell cycle process, cell cycle phase transition, regulation of cell cycle process
