# Supplementary material for: Integrative Bioinformatics Analysis Reveals a Transcription Factor EB-Driven MicroRNA Regulatory Network in Endothelial Cells
Source: Int J Mol Sci. 2024 Jun 28;25(13):7123. doi: 10.3390/ijms25137123 (PMC11241138; doi:10.3390/ijms25137123)
Supplement: Supplementary file 1 [file ijms-25-07123-s001.zip › Supplementary_Table_S3.xlsx]

## Sheet: DESeq2_output_for_miRNA_Seq_sig
miRNA	log2FC	padj
hsa-miR-27a-5p	1.28446	8.35273e-14
hsa-miR-222-5p	1.63075	4.0472e-12
hsa-miR-665	2.50484	8.98645e-12
hsa-miR-181a-3p	0.927166	1.24753e-08
hsa-miR-4741	-1.44617	6.53349e-08
hsa-miR-181b-3p	0.925457	1.42578e-06
hsa-miR-92a-1-5p	1.40932	1.81343e-05
hsa-miR-487a-3p	-0.702814	0.000201444
hsa-miR-143-3p	-0.808138	0.000970817
hsa-miR-431-5p	-0.66986	0.00122891
hsa-miR-1307-5p	0.746104	0.00171261
hsa-miR-370-3p	-0.57969	0.00171261
hsa-miR-29b-1-5p	0.855906	0.00282651
hsa-miR-433-3p	-0.615923	0.00282651
hsa-miR-494-3p	0.687037	0.00282651
hsa-miR-339-3p	0.515695	0.0100793
hsa-miR-432-5p	-0.7293	0.014494
hsa-miR-493-5p	-0.669579	0.014494
hsa-miR-1185-1-3p	-0.563015	0.0225328
hsa-miR-25-5p	0.657487	0.0258367
hsa-miR-409-3p	-0.517142	0.0293603
hsa-miR-193a-3p	0.562498	0.0343318
hsa-miR-323b-3p	-0.576152	0.0380944
hsa-miR-410-3p	-0.643656	0.0519968
hsa-miR-503-5p	0.65302	0.0549084
hsa-miR-100-3p	0.565394	0.0700271
hsa-miR-887-5p	-0.633177	0.0715048
hsa-miR-3187-3p	-0.952823	0.0741759
hsa-miR-26a-2-3p	0.670372	0.0900135
hsa-miR-3085-3p	0.731075	0.0900135
hsa-miR-496	-0.730241	0.0900135
hsa-miR-671-5p	-0.599898	0.0975761
hsa-miR-193b-5p	0.737033	0.0987401
