# Supplementary material for: Integrative Bioinformatics Analysis Reveals a Transcription Factor EB-Driven MicroRNA Regulatory Network in Endothelial Cells
Source: Int J Mol Sci. 2024 Jun 28;25(13):7123. doi: 10.3390/ijms25137123 (PMC11241138; doi:10.3390/ijms25137123)
Supplement: Supplementary file 1 [file ijms-25-07123-s001.zip › Supplementary_Table_S4.xlsx]

## Sheet: Anticorrelation_analysis
miRNA	Gene_target	log2FC_miRNA	log2FC_gene	TFEB_miRNA	DEG_miRNA	TFEB_gene	DEG_gene
hsa-miR-181a-3p	ARL4A	0.927166	-1.09584	TFEB_YES	DEG_YES	TFEB_NO	DEG_YES
hsa-miR-181a-3p	CAMK2N1	0.927166	-1.59454	TFEB_YES	DEG_YES	TFEB_NO	DEG_YES
hsa-miR-181a-3p	CENPM	0.927166	-1.14715	TFEB_YES	DEG_YES	TFEB_YES	DEG_YES
hsa-miR-181a-3p	CHST15	0.927166	-1.05047	TFEB_YES	DEG_YES	TFEB_NO	DEG_YES
hsa-miR-181a-3p	EMP2	0.927166	-1.36197	TFEB_YES	DEG_YES	TFEB_NO	DEG_YES
hsa-miR-181a-3p	GINS1	0.927166	-1.76922	TFEB_YES	DEG_YES	TFEB_YES	DEG_YES
hsa-miR-181a-3p	GINS4	0.927166	-1.19784	TFEB_YES	DEG_YES	TFEB_NO	DEG_YES
hsa-miR-181a-3p	KIF11	0.927166	-1.83462	TFEB_YES	DEG_YES	TFEB_NO	DEG_YES
hsa-miR-181a-3p	MYH10	0.927166	-1.12434	TFEB_YES	DEG_YES	TFEB_YES	DEG_YES
hsa-miR-181a-3p	PTPRD	0.927166	-1.11768	TFEB_YES	DEG_YES	TFEB_NO	DEG_YES
hsa-miR-181a-3p	SETBP1	0.927166	-1.61794	TFEB_YES	DEG_YES	TFEB_NO	DEG_YES
hsa-miR-181a-3p	SULF1	0.927166	-1.32935	TFEB_YES	DEG_YES	TFEB_NO	DEG_YES
hsa-miR-181a-3p	TCF19	0.927166	-1.32887	TFEB_YES	DEG_YES	TFEB_NO	DEG_YES
hsa-miR-181a-3p	ZNF704	0.927166	-1.1197	TFEB_YES	DEG_YES	TFEB_NO	DEG_YES
hsa-miR-181b-3p	CENPM	0.925457	-1.14715	TFEB_YES	DEG_YES	TFEB_YES	DEG_YES
hsa-miR-181b-3p	FAF2	0.925457	-1.44409	TFEB_YES	DEG_YES	TFEB_YES	DEG_YES
hsa-miR-181b-3p	NRG3	0.925457	-1.61961	TFEB_YES	DEG_YES	TFEB_YES	DEG_YES
hsa-miR-181b-3p	RPS6KA5	0.925457	-1.36342	TFEB_YES	DEG_YES	TFEB_YES	DEG_YES
hsa-miR-193a-3p	AR	0.562498	-1.10664	TFEB_YES	DEG_YES	TFEB_NO	DEG_YES
hsa-miR-193a-3p	ARHGAP11A	0.562498	-1.96989	TFEB_YES	DEG_YES	TFEB_NO	DEG_YES
hsa-miR-193a-3p	BUB1	0.562498	-1.28593	TFEB_YES	DEG_YES	TFEB_NO	DEG_YES
hsa-miR-193a-3p	CABLES2	0.562498	-1.85937	TFEB_YES	DEG_YES	TFEB_NO	DEG_YES
hsa-miR-193a-3p	CDK1	0.562498	-1.73529	TFEB_YES	DEG_YES	TFEB_NO	DEG_YES
hsa-miR-193a-3p	CENPI	0.562498	-1.24293	TFEB_YES	DEG_YES	TFEB_NO	DEG_YES
hsa-miR-193a-3p	CENPP	0.562498	-1.1623	TFEB_YES	DEG_YES	TFEB_YES	DEG_YES
hsa-miR-193a-3p	CGNL1	0.562498	-1.0814	TFEB_YES	DEG_YES	TFEB_NO	DEG_YES
hsa-miR-193a-3p	CKAP2L	0.562498	-1.85725	TFEB_YES	DEG_YES	TFEB_NO	DEG_YES
hsa-miR-193a-3p	DLL4	0.562498	-1.19067	TFEB_YES	DEG_YES	TFEB_NO	DEG_YES
hsa-miR-193a-3p	DTL	0.562498	-1.34283	TFEB_YES	DEG_YES	TFEB_YES	DEG_YES
hsa-miR-193a-3p	E2F1	0.562498	-1.36765	TFEB_YES	DEG_YES	TFEB_NO	DEG_YES
hsa-miR-193a-3p	EFNB2	0.562498	-1.12549	TFEB_YES	DEG_YES	TFEB_NO	DEG_YES
hsa-miR-193a-3p	ENTPD1	0.562498	-2.46539	TFEB_YES	DEG_YES	TFEB_YES	DEG_YES
hsa-miR-193a-3p	EVI5L	0.562498	-1.03422	TFEB_YES	DEG_YES	TFEB_NO	DEG_YES
hsa-miR-193a-3p	FAF2	0.562498	-1.44409	TFEB_YES	DEG_YES	TFEB_YES	DEG_YES
hsa-miR-193a-3p	FAM102B	0.562498	-1.1102	TFEB_YES	DEG_YES	TFEB_NO	DEG_YES
hsa-miR-193a-3p	FKBP5	0.562498	-1.77627	TFEB_YES	DEG_YES	TFEB_YES	DEG_YES
hsa-miR-193a-3p	GBP4	0.562498	-1.78874	TFEB_YES	DEG_YES	TFEB_YES	DEG_YES
hsa-miR-193a-3p	GEN1	0.562498	-1.21132	TFEB_YES	DEG_YES	TFEB_NO	DEG_YES
hsa-miR-193a-3p	HELLS	0.562498	-1.57882	TFEB_YES	DEG_YES	TFEB_NO	DEG_YES
hsa-miR-193a-3p	MLLT6	0.562498	-1.17997	TFEB_YES	DEG_YES	TFEB_YES	DEG_YES
hsa-miR-193a-3p	NUF2	0.562498	-1.61839	TFEB_YES	DEG_YES	TFEB_NO	DEG_YES
hsa-miR-193a-3p	PDZRN3	0.562498	-1.15669	TFEB_YES	DEG_YES	TFEB_YES	DEG_YES
hsa-miR-193a-3p	PKNOX2	0.562498	-1.40822	TFEB_YES	DEG_YES	TFEB_NO	DEG_YES
hsa-miR-193a-3p	PLAGL2	0.562498	-1.15879	TFEB_YES	DEG_YES	TFEB_NO	DEG_YES
hsa-miR-193a-3p	PLXDC2	0.562498	-2.25383	TFEB_YES	DEG_YES	TFEB_NO	DEG_YES
hsa-miR-193a-3p	PROX1	0.562498	-1.02713	TFEB_YES	DEG_YES	TFEB_NO	DEG_YES
hsa-miR-193a-3p	RAPGEF5	0.562498	-1.0079	TFEB_YES	DEG_YES	TFEB_YES	DEG_YES
hsa-miR-193a-3p	RNF144A	0.562498	-1.11361	TFEB_YES	DEG_YES	TFEB_YES	DEG_YES
hsa-miR-193a-3p	RUNX1T1	0.562498	-1.15493	TFEB_YES	DEG_YES	TFEB_YES	DEG_YES
hsa-miR-193a-3p	SENP5	0.562498	-1.02575	TFEB_YES	DEG_YES	TFEB_NO	DEG_YES
hsa-miR-193a-3p	SFXN2	0.562498	-1.25992	TFEB_YES	DEG_YES	TFEB_NO	DEG_YES
hsa-miR-193a-3p	SMC2	0.562498	-1.247	TFEB_YES	DEG_YES	TFEB_NO	DEG_YES
hsa-miR-193a-3p	SMC4	0.562498	-1.6092	TFEB_YES	DEG_YES	TFEB_NO	DEG_YES
hsa-miR-193a-3p	SRM	0.562498	-1.78274	TFEB_YES	DEG_YES	TFEB_NO	DEG_YES
hsa-miR-193a-3p	ST8SIA4	0.562498	-1.71236	TFEB_YES	DEG_YES	TFEB_YES	DEG_YES
hsa-miR-193a-3p	TMED7	0.562498	-1.05557	TFEB_YES	DEG_YES	TFEB_NO	DEG_YES
hsa-miR-193a-3p	TMTC1	0.562498	-1.50036	TFEB_YES	DEG_YES	TFEB_NO	DEG_YES
hsa-miR-222-5p	ABCA1	1.63075	-1.00925	TFEB_YES	DEG_YES	TFEB_NO	DEG_YES
hsa-miR-222-5p	ABCA6	1.63075	-1.71838	TFEB_YES	DEG_YES	TFEB_NO	DEG_YES
hsa-miR-222-5p	ABLIM1	1.63075	-1.32624	TFEB_YES	DEG_YES	TFEB_YES	DEG_YES
hsa-miR-222-5p	ANLN	1.63075	-1.06748	TFEB_YES	DEG_YES	TFEB_YES	DEG_YES
hsa-miR-222-5p	AR	1.63075	-1.10664	TFEB_YES	DEG_YES	TFEB_NO	DEG_YES
hsa-miR-222-5p	ARL4A	1.63075	-1.09584	TFEB_YES	DEG_YES	TFEB_NO	DEG_YES
hsa-miR-222-5p	AURKA	1.63075	-1.82031	TFEB_YES	DEG_YES	TFEB_NO	DEG_YES
hsa-miR-222-5p	BRCA1	1.63075	-1.34049	TFEB_YES	DEG_YES	TFEB_NO	DEG_YES
hsa-miR-222-5p	CAMK4	1.63075	-1.56003	TFEB_YES	DEG_YES	TFEB_NO	DEG_YES
hsa-miR-222-5p	CD302	1.63075	-1.00266	TFEB_YES	DEG_YES	TFEB_NO	DEG_YES
hsa-miR-222-5p	CDC6	1.63075	-1.52188	TFEB_YES	DEG_YES	TFEB_NO	DEG_YES
hsa-miR-222-5p	CDK1	1.63075	-1.73529	TFEB_YES	DEG_YES	TFEB_NO	DEG_YES
hsa-miR-222-5p	CENPI	1.63075	-1.24293	TFEB_YES	DEG_YES	TFEB_NO	DEG_YES
hsa-miR-222-5p	CEP55	1.63075	-1.80599	TFEB_YES	DEG_YES	TFEB_NO	DEG_YES
hsa-miR-222-5p	CGNL1	1.63075	-1.0814	TFEB_YES	DEG_YES	TFEB_NO	DEG_YES
hsa-miR-222-5p	CHST15	1.63075	-1.05047	TFEB_YES	DEG_YES	TFEB_NO	DEG_YES
hsa-miR-222-5p	CKAP2	1.63075	-1.07751	TFEB_YES	DEG_YES	TFEB_NO	DEG_YES
hsa-miR-222-5p	CKS1B	1.63075	-1.24445	TFEB_YES	DEG_YES	TFEB_NO	DEG_YES
hsa-miR-222-5p	COLEC12	1.63075	-1.46156	TFEB_YES	DEG_YES	TFEB_YES	DEG_YES
hsa-miR-222-5p	CSGALNACT1	1.63075	-1.94584	TFEB_YES	DEG_YES	TFEB_NO	DEG_YES
hsa-miR-222-5p	DCBLD1	1.63075	-1.0004	TFEB_YES	DEG_YES	TFEB_NO	DEG_YES
hsa-miR-222-5p	DEPDC1	1.63075	-1.26424	TFEB_YES	DEG_YES	TFEB_NO	DEG_YES
hsa-miR-222-5p	DEPDC1B	1.63075	-1.26061	TFEB_YES	DEG_YES	TFEB_NO	DEG_YES
hsa-miR-222-5p	DTL	1.63075	-1.34283	TFEB_YES	DEG_YES	TFEB_YES	DEG_YES
hsa-miR-222-5p	E2F1	1.63075	-1.36765	TFEB_YES	DEG_YES	TFEB_NO	DEG_YES
hsa-miR-222-5p	EHD3	1.63075	-1.17515	TFEB_YES	DEG_YES	TFEB_NO	DEG_YES
hsa-miR-222-5p	ENTPD1	1.63075	-2.46539	TFEB_YES	DEG_YES	TFEB_YES	DEG_YES
hsa-miR-222-5p	FABP4	1.63075	-2.57349	TFEB_YES	DEG_YES	TFEB_YES	DEG_YES
hsa-miR-222-5p	FAF2	1.63075	-1.44409	TFEB_YES	DEG_YES	TFEB_YES	DEG_YES
hsa-miR-222-5p	FAM102B	1.63075	-1.1102	TFEB_YES	DEG_YES	TFEB_NO	DEG_YES
hsa-miR-222-5p	FAM111A	1.63075	-1.42216	TFEB_YES	DEG_YES	TFEB_NO	DEG_YES
hsa-miR-222-5p	FANCA	1.63075	-1.0413	TFEB_YES	DEG_YES	TFEB_NO	DEG_YES
hsa-miR-222-5p	FANCI	1.63075	-1.32735	TFEB_YES	DEG_YES	TFEB_NO	DEG_YES
hsa-miR-222-5p	FAT3	1.63075	-1.35632	TFEB_YES	DEG_YES	TFEB_NO	DEG_YES
hsa-miR-222-5p	FIGNL1	1.63075	-1.13315	TFEB_YES	DEG_YES	TFEB_NO	DEG_YES
hsa-miR-222-5p	FKBP5	1.63075	-1.77627	TFEB_YES	DEG_YES	TFEB_YES	DEG_YES
hsa-miR-222-5p	GBP4	1.63075	-1.78874	TFEB_YES	DEG_YES	TFEB_YES	DEG_YES
hsa-miR-222-5p	GEN1	1.63075	-1.21132	TFEB_YES	DEG_YES	TFEB_NO	DEG_YES
hsa-miR-222-5p	GOLIM4	1.63075	-1.2397	TFEB_YES	DEG_YES	TFEB_NO	DEG_YES
hsa-miR-222-5p	HJURP	1.63075	-1.56829	TFEB_YES	DEG_YES	TFEB_YES	DEG_YES
hsa-miR-222-5p	ITGA5	1.63075	-1.22949	TFEB_YES	DEG_YES	TFEB_YES	DEG_YES
hsa-miR-222-5p	KIF23	1.63075	-1.45238	TFEB_YES	DEG_YES	TFEB_YES	DEG_YES
hsa-miR-222-5p	KIF4A	1.63075	-1.15295	TFEB_YES	DEG_YES	TFEB_NO	DEG_YES
hsa-miR-222-5p	KLRG1	1.63075	-1.03801	TFEB_YES	DEG_YES	TFEB_YES	DEG_YES
hsa-miR-222-5p	LMNB1	1.63075	-1.03598	TFEB_YES	DEG_YES	TFEB_YES	DEG_YES
hsa-miR-222-5p	MAD2L1	1.63075	-1.17192	TFEB_YES	DEG_YES	TFEB_NO	DEG_YES
hsa-miR-222-5p	MLLT6	1.63075	-1.17997	TFEB_YES	DEG_YES	TFEB_YES	DEG_YES
hsa-miR-222-5p	MMS22L	1.63075	-1.31881	TFEB_YES	DEG_YES	TFEB_NO	DEG_YES
hsa-miR-222-5p	NFIA	1.63075	-1.13854	TFEB_YES	DEG_YES	TFEB_YES	DEG_YES
hsa-miR-222-5p	NRP1	1.63075	-1.11022	TFEB_YES	DEG_YES	TFEB_YES	DEG_YES
hsa-miR-222-5p	NUF2	1.63075	-1.61839	TFEB_YES	DEG_YES	TFEB_NO	DEG_YES
hsa-miR-222-5p	ORC1	1.63075	-1.23487	TFEB_YES	DEG_YES	TFEB_NO	DEG_YES
hsa-miR-222-5p	PBK	1.63075	-1.78836	TFEB_YES	DEG_YES	TFEB_NO	DEG_YES
hsa-miR-222-5p	PDZRN3	1.63075	-1.15669	TFEB_YES	DEG_YES	TFEB_YES	DEG_YES
hsa-miR-222-5p	PKNOX2	1.63075	-1.40822	TFEB_YES	DEG_YES	TFEB_NO	DEG_YES
hsa-miR-222-5p	PLXDC2	1.63075	-2.25383	TFEB_YES	DEG_YES	TFEB_NO	DEG_YES
hsa-miR-222-5p	PRIM1	1.63075	-1.35362	TFEB_YES	DEG_YES	TFEB_NO	DEG_YES
hsa-miR-222-5p	PROX1	1.63075	-1.02713	TFEB_YES	DEG_YES	TFEB_NO	DEG_YES
hsa-miR-222-5p	RAPGEF4	1.63075	-1.12822	TFEB_YES	DEG_YES	TFEB_YES	DEG_YES
hsa-miR-222-5p	SERTAD4	1.63075	-1.26545	TFEB_YES	DEG_YES	TFEB_YES	DEG_YES
hsa-miR-222-5p	SFXN2	1.63075	-1.25992	TFEB_YES	DEG_YES	TFEB_NO	DEG_YES
hsa-miR-222-5p	SGIP1	1.63075	-1.91357	TFEB_YES	DEG_YES	TFEB_YES	DEG_YES
hsa-miR-222-5p	ST8SIA4	1.63075	-1.71236	TFEB_YES	DEG_YES	TFEB_YES	DEG_YES
hsa-miR-222-5p	STAT1	1.63075	-1.32631	TFEB_YES	DEG_YES	TFEB_YES	DEG_YES
hsa-miR-222-5p	SYNE2	1.63075	-1.66802	TFEB_YES	DEG_YES	TFEB_YES	DEG_YES
hsa-miR-222-5p	TMED7	1.63075	-1.05557	TFEB_YES	DEG_YES	TFEB_NO	DEG_YES
hsa-miR-222-5p	TNFSF10	1.63075	-1.73304	TFEB_YES	DEG_YES	TFEB_NO	DEG_YES
hsa-miR-222-5p	UBE2T	1.63075	-1.05885	TFEB_YES	DEG_YES	TFEB_NO	DEG_YES
hsa-miR-222-5p	USP1	1.63075	-1.20999	TFEB_YES	DEG_YES	TFEB_NO	DEG_YES
hsa-miR-222-5p	WDR76	1.63075	-1.34182	TFEB_YES	DEG_YES	TFEB_YES	DEG_YES
hsa-miR-222-5p	ZNF704	1.63075	-1.1197	TFEB_YES	DEG_YES	TFEB_NO	DEG_YES
hsa-miR-27a-5p	ABCA1	1.28446	-1.00925	TFEB_YES	DEG_YES	TFEB_NO	DEG_YES
hsa-miR-27a-5p	ABLIM1	1.28446	-1.32624	TFEB_YES	DEG_YES	TFEB_YES	DEG_YES
hsa-miR-27a-5p	ALDH1A2	1.28446	-1.29313	TFEB_YES	DEG_YES	TFEB_YES	DEG_YES
hsa-miR-27a-5p	APEX2	1.28446	-1.60714	TFEB_YES	DEG_YES	TFEB_NO	DEG_YES
hsa-miR-27a-5p	AR	1.28446	-1.10664	TFEB_YES	DEG_YES	TFEB_NO	DEG_YES
hsa-miR-27a-5p	C21orf58	1.28446	-1.38652	TFEB_YES	DEG_YES	TFEB_NO	DEG_YES
hsa-miR-27a-5p	CAMK2N1	1.28446	-1.59454	TFEB_YES	DEG_YES	TFEB_NO	DEG_YES
hsa-miR-27a-5p	CAMK4	1.28446	-1.56003	TFEB_YES	DEG_YES	TFEB_NO	DEG_YES
hsa-miR-27a-5p	CD302	1.28446	-1.00266	TFEB_YES	DEG_YES	TFEB_NO	DEG_YES
hsa-miR-27a-5p	CDC25B	1.28446	-1.16937	TFEB_YES	DEG_YES	TFEB_YES	DEG_YES
hsa-miR-27a-5p	CENPA	1.28446	-1.10764	TFEB_YES	DEG_YES	TFEB_YES	DEG_YES
hsa-miR-27a-5p	CENPF	1.28446	-1.81945	TFEB_YES	DEG_YES	TFEB_YES	DEG_YES
hsa-miR-27a-5p	CENPM	1.28446	-1.14715	TFEB_YES	DEG_YES	TFEB_YES	DEG_YES
hsa-miR-27a-5p	CENPP	1.28446	-1.1623	TFEB_YES	DEG_YES	TFEB_YES	DEG_YES
hsa-miR-27a-5p	CKAP2L	1.28446	-1.85725	TFEB_YES	DEG_YES	TFEB_NO	DEG_YES
hsa-miR-27a-5p	DEPDC1	1.28446	-1.26424	TFEB_YES	DEG_YES	TFEB_NO	DEG_YES
hsa-miR-27a-5p	DIXDC1	1.28446	-1.38526	TFEB_YES	DEG_YES	TFEB_YES	DEG_YES
hsa-miR-27a-5p	DLL4	1.28446	-1.19067	TFEB_YES	DEG_YES	TFEB_NO	DEG_YES
hsa-miR-27a-5p	EHD3	1.28446	-1.17515	TFEB_YES	DEG_YES	TFEB_NO	DEG_YES
hsa-miR-27a-5p	ENTPD1	1.28446	-2.46539	TFEB_YES	DEG_YES	TFEB_YES	DEG_YES
hsa-miR-27a-5p	FAF2	1.28446	-1.44409	TFEB_YES	DEG_YES	TFEB_YES	DEG_YES
hsa-miR-27a-5p	FAT3	1.28446	-1.35632	TFEB_YES	DEG_YES	TFEB_NO	DEG_YES
hsa-miR-27a-5p	FKBP9	1.28446	-1.17106	TFEB_YES	DEG_YES	TFEB_YES	DEG_YES
hsa-miR-27a-5p	GINS4	1.28446	-1.19784	TFEB_YES	DEG_YES	TFEB_NO	DEG_YES
hsa-miR-27a-5p	GPSM2	1.28446	-1.18547	TFEB_YES	DEG_YES	TFEB_NO	DEG_YES
hsa-miR-27a-5p	HMGB2	1.28446	-1.28723	TFEB_YES	DEG_YES	TFEB_NO	DEG_YES
hsa-miR-27a-5p	HMGN2	1.28446	-1.50247	TFEB_YES	DEG_YES	TFEB_NO	DEG_YES
hsa-miR-27a-5p	KIF11	1.28446	-1.83462	TFEB_YES	DEG_YES	TFEB_NO	DEG_YES
hsa-miR-27a-5p	KNTC1	1.28446	-1.30757	TFEB_YES	DEG_YES	TFEB_NO	DEG_YES
hsa-miR-27a-5p	LTBP1	1.28446	-1.0344	TFEB_YES	DEG_YES	TFEB_YES	DEG_YES
hsa-miR-27a-5p	MAD2L1	1.28446	-1.17192	TFEB_YES	DEG_YES	TFEB_NO	DEG_YES
hsa-miR-27a-5p	MAML1	1.28446	-1.29686	TFEB_YES	DEG_YES	TFEB_NO	DEG_YES
hsa-miR-27a-5p	MCM10	1.28446	-1.5864	TFEB_YES	DEG_YES	TFEB_NO	DEG_YES
hsa-miR-27a-5p	MELK	1.28446	-1.11455	TFEB_YES	DEG_YES	TFEB_NO	DEG_YES
hsa-miR-27a-5p	MKI67	1.28446	-2.24702	TFEB_YES	DEG_YES	TFEB_NO	DEG_YES
hsa-miR-27a-5p	MLLT6	1.28446	-1.17997	TFEB_YES	DEG_YES	TFEB_YES	DEG_YES
hsa-miR-27a-5p	MYBL2	1.28446	-1.28366	TFEB_YES	DEG_YES	TFEB_NO	DEG_YES
hsa-miR-27a-5p	NCAPG2	1.28446	-1.4269	TFEB_YES	DEG_YES	TFEB_NO	DEG_YES
hsa-miR-27a-5p	NCAPH	1.28446	-1.32988	TFEB_YES	DEG_YES	TFEB_NO	DEG_YES
hsa-miR-27a-5p	ORC6	1.28446	-1.14096	TFEB_YES	DEG_YES	TFEB_NO	DEG_YES
hsa-miR-27a-5p	PDGFRL	1.28446	-1.00251	TFEB_YES	DEG_YES	TFEB_NO	DEG_YES
hsa-miR-27a-5p	PIP5K1C	1.28446	-1.06519	TFEB_YES	DEG_YES	TFEB_NO	DEG_YES
hsa-miR-27a-5p	PLAGL2	1.28446	-1.15879	TFEB_YES	DEG_YES	TFEB_NO	DEG_YES
hsa-miR-27a-5p	PLXDC2	1.28446	-2.25383	TFEB_YES	DEG_YES	TFEB_NO	DEG_YES
hsa-miR-27a-5p	PRC1	1.28446	-1.25842	TFEB_YES	DEG_YES	TFEB_NO	DEG_YES
hsa-miR-27a-5p	PROX1	1.28446	-1.02713	TFEB_YES	DEG_YES	TFEB_NO	DEG_YES
hsa-miR-27a-5p	RNF144A	1.28446	-1.11361	TFEB_YES	DEG_YES	TFEB_YES	DEG_YES
hsa-miR-27a-5p	SERTAD4	1.28446	-1.26545	TFEB_YES	DEG_YES	TFEB_YES	DEG_YES
hsa-miR-27a-5p	SMPD1	1.28446	-1.1173	TFEB_YES	DEG_YES	TFEB_NO	DEG_YES
hsa-miR-27a-5p	SNX12	1.28446	-1.247	TFEB_YES	DEG_YES	TFEB_NO	DEG_YES
hsa-miR-27a-5p	ST8SIA4	1.28446	-1.71236	TFEB_YES	DEG_YES	TFEB_YES	DEG_YES
hsa-miR-27a-5p	TOP2A	1.28446	-1.6473	TFEB_YES	DEG_YES	TFEB_NO	DEG_YES
hsa-miR-27a-5p	TROAP	1.28446	-1.05917	TFEB_YES	DEG_YES	TFEB_NO	DEG_YES
hsa-miR-27a-5p	TSPAN18	1.28446	-1.12542	TFEB_YES	DEG_YES	TFEB_YES	DEG_YES
hsa-miR-27a-5p	UBE2T	1.28446	-1.05885	TFEB_YES	DEG_YES	TFEB_NO	DEG_YES
hsa-miR-27a-5p	ULK1	1.28446	-1.09796	TFEB_YES	DEG_YES	TFEB_NO	DEG_YES
hsa-miR-27a-5p	ZNF704	1.28446	-1.1197	TFEB_YES	DEG_YES	TFEB_NO	DEG_YES
hsa-miR-29b-1-5p	ABCA6	0.855906	-1.71838	TFEB_YES	DEG_YES	TFEB_NO	DEG_YES
hsa-miR-29b-1-5p	ABLIM1	0.855906	-1.32624	TFEB_YES	DEG_YES	TFEB_YES	DEG_YES
hsa-miR-29b-1-5p	ACSM3	0.855906	-2.1895	TFEB_YES	DEG_YES	TFEB_NO	DEG_YES
hsa-miR-29b-1-5p	ALDH1A2	0.855906	-1.29313	TFEB_YES	DEG_YES	TFEB_YES	DEG_YES
hsa-miR-29b-1-5p	AMPH	0.855906	-1.72709	TFEB_YES	DEG_YES	TFEB_NO	DEG_YES
hsa-miR-29b-1-5p	APEX2	0.855906	-1.60714	TFEB_YES	DEG_YES	TFEB_NO	DEG_YES
hsa-miR-29b-1-5p	AR	0.855906	-1.10664	TFEB_YES	DEG_YES	TFEB_NO	DEG_YES
hsa-miR-29b-1-5p	ARHGAP11A	0.855906	-1.96989	TFEB_YES	DEG_YES	TFEB_NO	DEG_YES
hsa-miR-29b-1-5p	ART4	0.855906	-1.09307	TFEB_YES	DEG_YES	TFEB_NO	DEG_YES
hsa-miR-29b-1-5p	BRCA1	0.855906	-1.34049	TFEB_YES	DEG_YES	TFEB_NO	DEG_YES
hsa-miR-29b-1-5p	CCDC106	0.855906	-1.31104	TFEB_YES	DEG_YES	TFEB_NO	DEG_YES
hsa-miR-29b-1-5p	CCNA2	0.855906	-1.42986	TFEB_YES	DEG_YES	TFEB_NO	DEG_YES
hsa-miR-29b-1-5p	CDC25B	0.855906	-1.16937	TFEB_YES	DEG_YES	TFEB_YES	DEG_YES
hsa-miR-29b-1-5p	CENPM	0.855906	-1.14715	TFEB_YES	DEG_YES	TFEB_YES	DEG_YES
hsa-miR-29b-1-5p	CENPP	0.855906	-1.1623	TFEB_YES	DEG_YES	TFEB_YES	DEG_YES
hsa-miR-29b-1-5p	CEP78	0.855906	-1.14838	TFEB_YES	DEG_YES	TFEB_NO	DEG_YES
hsa-miR-29b-1-5p	CGNL1	0.855906	-1.0814	TFEB_YES	DEG_YES	TFEB_NO	DEG_YES
hsa-miR-29b-1-5p	CKAP2L	0.855906	-1.85725	TFEB_YES	DEG_YES	TFEB_NO	DEG_YES
hsa-miR-29b-1-5p	CKS1B	0.855906	-1.24445	TFEB_YES	DEG_YES	TFEB_NO	DEG_YES
hsa-miR-29b-1-5p	CLK4	0.855906	-1.39443	TFEB_YES	DEG_YES	TFEB_NO	DEG_YES
hsa-miR-29b-1-5p	DACH1	0.855906	-1.34272	TFEB_YES	DEG_YES	TFEB_NO	DEG_YES
hsa-miR-29b-1-5p	DHFR	0.855906	-1.12627	TFEB_YES	DEG_YES	TFEB_NO	DEG_YES
hsa-miR-29b-1-5p	DIXDC1	0.855906	-1.38526	TFEB_YES	DEG_YES	TFEB_YES	DEG_YES
hsa-miR-29b-1-5p	DLL4	0.855906	-1.19067	TFEB_YES	DEG_YES	TFEB_NO	DEG_YES
hsa-miR-29b-1-5p	DTL	0.855906	-1.34283	TFEB_YES	DEG_YES	TFEB_YES	DEG_YES
hsa-miR-29b-1-5p	EHD3	0.855906	-1.17515	TFEB_YES	DEG_YES	TFEB_NO	DEG_YES
hsa-miR-29b-1-5p	EMP2	0.855906	-1.36197	TFEB_YES	DEG_YES	TFEB_NO	DEG_YES
hsa-miR-29b-1-5p	ENTPD1	0.855906	-2.46539	TFEB_YES	DEG_YES	TFEB_YES	DEG_YES
hsa-miR-29b-1-5p	FAF2	0.855906	-1.44409	TFEB_YES	DEG_YES	TFEB_YES	DEG_YES
hsa-miR-29b-1-5p	FAT3	0.855906	-1.35632	TFEB_YES	DEG_YES	TFEB_NO	DEG_YES
hsa-miR-29b-1-5p	FKBP5	0.855906	-1.77627	TFEB_YES	DEG_YES	TFEB_YES	DEG_YES
hsa-miR-29b-1-5p	FKBP9	0.855906	-1.17106	TFEB_YES	DEG_YES	TFEB_YES	DEG_YES
hsa-miR-29b-1-5p	GBP4	0.855906	-1.78874	TFEB_YES	DEG_YES	TFEB_YES	DEG_YES
hsa-miR-29b-1-5p	GEN1	0.855906	-1.21132	TFEB_YES	DEG_YES	TFEB_NO	DEG_YES
hsa-miR-29b-1-5p	INCENP	0.855906	-1.12847	TFEB_YES	DEG_YES	TFEB_NO	DEG_YES
hsa-miR-29b-1-5p	IQGAP1	0.855906	-1.10267	TFEB_YES	DEG_YES	TFEB_NO	DEG_YES
hsa-miR-29b-1-5p	LTBP1	0.855906	-1.0344	TFEB_YES	DEG_YES	TFEB_YES	DEG_YES
hsa-miR-29b-1-5p	MCM10	0.855906	-1.5864	TFEB_YES	DEG_YES	TFEB_NO	DEG_YES
hsa-miR-29b-1-5p	MKI67	0.855906	-2.24702	TFEB_YES	DEG_YES	TFEB_NO	DEG_YES
hsa-miR-29b-1-5p	NCAPH	0.855906	-1.32988	TFEB_YES	DEG_YES	TFEB_NO	DEG_YES
hsa-miR-29b-1-5p	NFIA	0.855906	-1.13854	TFEB_YES	DEG_YES	TFEB_YES	DEG_YES
hsa-miR-29b-1-5p	NUF2	0.855906	-1.61839	TFEB_YES	DEG_YES	TFEB_NO	DEG_YES
hsa-miR-29b-1-5p	PIP5K1C	0.855906	-1.06519	TFEB_YES	DEG_YES	TFEB_NO	DEG_YES
hsa-miR-29b-1-5p	PKNOX2	0.855906	-1.40822	TFEB_YES	DEG_YES	TFEB_NO	DEG_YES
hsa-miR-29b-1-5p	PLXDC2	0.855906	-2.25383	TFEB_YES	DEG_YES	TFEB_NO	DEG_YES
hsa-miR-29b-1-5p	PPP1R3C	0.855906	-1.67208	TFEB_YES	DEG_YES	TFEB_YES	DEG_YES
hsa-miR-29b-1-5p	PROX1	0.855906	-1.02713	TFEB_YES	DEG_YES	TFEB_NO	DEG_YES
hsa-miR-29b-1-5p	PSMC3IP	0.855906	-1.38517	TFEB_YES	DEG_YES	TFEB_NO	DEG_YES
hsa-miR-29b-1-5p	PTPRD	0.855906	-1.11768	TFEB_YES	DEG_YES	TFEB_NO	DEG_YES
hsa-miR-29b-1-5p	RAPGEF4	0.855906	-1.12822	TFEB_YES	DEG_YES	TFEB_YES	DEG_YES
hsa-miR-29b-1-5p	RAPGEF5	0.855906	-1.0079	TFEB_YES	DEG_YES	TFEB_YES	DEG_YES
hsa-miR-29b-1-5p	RNF144A	0.855906	-1.11361	TFEB_YES	DEG_YES	TFEB_YES	DEG_YES
hsa-miR-29b-1-5p	RPS6KA5	0.855906	-1.36342	TFEB_YES	DEG_YES	TFEB_YES	DEG_YES
hsa-miR-29b-1-5p	RUNX1T1	0.855906	-1.15493	TFEB_YES	DEG_YES	TFEB_YES	DEG_YES
hsa-miR-29b-1-5p	RWDD2B	0.855906	-1.05268	TFEB_YES	DEG_YES	TFEB_NO	DEG_YES
hsa-miR-29b-1-5p	SEMA3G	0.855906	-1.853	TFEB_YES	DEG_YES	TFEB_NO	DEG_YES
hsa-miR-29b-1-5p	SENP5	0.855906	-1.02575	TFEB_YES	DEG_YES	TFEB_NO	DEG_YES
hsa-miR-29b-1-5p	SERTAD4	0.855906	-1.26545	TFEB_YES	DEG_YES	TFEB_YES	DEG_YES
hsa-miR-29b-1-5p	SFXN2	0.855906	-1.25992	TFEB_YES	DEG_YES	TFEB_NO	DEG_YES
hsa-miR-29b-1-5p	SGIP1	0.855906	-1.91357	TFEB_YES	DEG_YES	TFEB_YES	DEG_YES
hsa-miR-29b-1-5p	SMC4	0.855906	-1.6092	TFEB_YES	DEG_YES	TFEB_NO	DEG_YES
hsa-miR-29b-1-5p	STAT4	0.855906	-1.41604	TFEB_YES	DEG_YES	TFEB_YES	DEG_YES
hsa-miR-29b-1-5p	SZRD1	0.855906	-1.32127	TFEB_YES	DEG_YES	TFEB_NO	DEG_YES
hsa-miR-29b-1-5p	TCF19	0.855906	-1.32887	TFEB_YES	DEG_YES	TFEB_NO	DEG_YES
hsa-miR-29b-1-5p	TMED7	0.855906	-1.05557	TFEB_YES	DEG_YES	TFEB_NO	DEG_YES
hsa-miR-29b-1-5p	TPX2	0.855906	-1.17943	TFEB_YES	DEG_YES	TFEB_NO	DEG_YES
hsa-miR-29b-1-5p	TSPAN18	0.855906	-1.12542	TFEB_YES	DEG_YES	TFEB_YES	DEG_YES
hsa-miR-29b-1-5p	ZNF704	0.855906	-1.1197	TFEB_YES	DEG_YES	TFEB_NO	DEG_YES
hsa-miR-29b-1-5p	ZWINT	0.855906	-1.0643	TFEB_YES	DEG_YES	TFEB_NO	DEG_YES
hsa-miR-339-3p	CENPP	0.515695	-1.1623	TFEB_YES	DEG_YES	TFEB_YES	DEG_YES
hsa-miR-339-3p	EMP2	0.515695	-1.36197	TFEB_YES	DEG_YES	TFEB_NO	DEG_YES
hsa-miR-339-3p	KATNB1	0.515695	-1.03033	TFEB_YES	DEG_YES	TFEB_NO	DEG_YES
hsa-miR-339-3p	PIP5K1C	0.515695	-1.06519	TFEB_YES	DEG_YES	TFEB_NO	DEG_YES

## Sheet: Input_file_network_figure_4b
Source_node	Node
TFEB	hsa-miR-181a-3p
TFEB	hsa-miR-181b-3p
TFEB	hsa-miR-193a-3p
TFEB	hsa-miR-222-5p
TFEB	hsa-miR-27a-5p
TFEB	hsa-miR-29b-1-5p
TFEB	hsa-miR-339-3p
hsa-miR-181a-3p	ARL4A
hsa-miR-181a-3p	CAMK2N1
hsa-miR-181a-3p	CENPM
hsa-miR-181a-3p	CHST15
hsa-miR-181a-3p	EMP2
hsa-miR-181a-3p	GINS1
hsa-miR-181a-3p	GINS4
hsa-miR-181a-3p	KIF11
hsa-miR-181a-3p	MYH10
hsa-miR-181a-3p	PTPRD
hsa-miR-181a-3p	SETBP1
hsa-miR-181a-3p	SULF1
hsa-miR-181a-3p	TCF19
hsa-miR-181a-3p	ZNF704
hsa-miR-181b-3p	CENPM
hsa-miR-181b-3p	FAF2
hsa-miR-181b-3p	NRG3
hsa-miR-181b-3p	RPS6KA5
hsa-miR-193a-3p	AR
hsa-miR-193a-3p	ARHGAP11A
hsa-miR-193a-3p	BUB1
hsa-miR-193a-3p	CABLES2
hsa-miR-193a-3p	CDK1
hsa-miR-193a-3p	CENPI
hsa-miR-193a-3p	CENPP
hsa-miR-193a-3p	CGNL1
hsa-miR-193a-3p	CKAP2L
hsa-miR-193a-3p	DLL4
hsa-miR-193a-3p	DTL
hsa-miR-193a-3p	E2F1
hsa-miR-193a-3p	EFNB2
hsa-miR-193a-3p	ENTPD1
hsa-miR-193a-3p	EVI5L
hsa-miR-193a-3p	FAF2
hsa-miR-193a-3p	FAM102B
hsa-miR-193a-3p	FKBP5
hsa-miR-193a-3p	GBP4
hsa-miR-193a-3p	GEN1
hsa-miR-193a-3p	HELLS
hsa-miR-193a-3p	MLLT6
hsa-miR-193a-3p	NUF2
hsa-miR-193a-3p	PDZRN3
hsa-miR-193a-3p	PKNOX2
hsa-miR-193a-3p	PLAGL2
hsa-miR-193a-3p	PLXDC2
hsa-miR-193a-3p	PROX1
hsa-miR-193a-3p	RAPGEF5
hsa-miR-193a-3p	RNF144A
hsa-miR-193a-3p	RUNX1T1
hsa-miR-193a-3p	SENP5
hsa-miR-193a-3p	SFXN2
hsa-miR-193a-3p	SMC2
hsa-miR-193a-3p	SMC4
hsa-miR-193a-3p	SRM
hsa-miR-193a-3p	ST8SIA4
hsa-miR-193a-3p	TMED7
hsa-miR-193a-3p	TMTC1
hsa-miR-222-5p	ABCA1
hsa-miR-222-5p	ABCA6
hsa-miR-222-5p	ABLIM1
hsa-miR-222-5p	ANLN
hsa-miR-222-5p	AR
hsa-miR-222-5p	ARL4A
hsa-miR-222-5p	AURKA
hsa-miR-222-5p	BRCA1
hsa-miR-222-5p	CAMK4
hsa-miR-222-5p	CD302
hsa-miR-222-5p	CDC6
hsa-miR-222-5p	CDK1
hsa-miR-222-5p	CENPI
hsa-miR-222-5p	CEP55
hsa-miR-222-5p	CGNL1
hsa-miR-222-5p	CHST15
hsa-miR-222-5p	CKAP2
hsa-miR-222-5p	CKS1B
hsa-miR-222-5p	COLEC12
hsa-miR-222-5p	CSGALNACT1
hsa-miR-222-5p	DCBLD1
hsa-miR-222-5p	DEPDC1
hsa-miR-222-5p	DEPDC1B
hsa-miR-222-5p	DTL
hsa-miR-222-5p	E2F1
hsa-miR-222-5p	EHD3
hsa-miR-222-5p	ENTPD1
hsa-miR-222-5p	FABP4
hsa-miR-222-5p	FAF2
hsa-miR-222-5p	FAM102B
hsa-miR-222-5p	FAM111A
hsa-miR-222-5p	FANCA
hsa-miR-222-5p	FANCI
hsa-miR-222-5p	FAT3
hsa-miR-222-5p	FIGNL1
hsa-miR-222-5p	FKBP5
hsa-miR-222-5p	GBP4
hsa-miR-222-5p	GEN1
hsa-miR-222-5p	GOLIM4
hsa-miR-222-5p	HJURP
hsa-miR-222-5p	ITGA5
hsa-miR-222-5p	KIF23
hsa-miR-222-5p	KIF4A
hsa-miR-222-5p	KLRG1
hsa-miR-222-5p	LMNB1
hsa-miR-222-5p	MAD2L1
hsa-miR-222-5p	MLLT6
hsa-miR-222-5p	MMS22L
hsa-miR-222-5p	NFIA
hsa-miR-222-5p	NRP1
hsa-miR-222-5p	NUF2
hsa-miR-222-5p	ORC1
hsa-miR-222-5p	PBK
hsa-miR-222-5p	PDZRN3
hsa-miR-222-5p	PKNOX2
hsa-miR-222-5p	PLXDC2
hsa-miR-222-5p	PRIM1
hsa-miR-222-5p	PROX1
hsa-miR-222-5p	RAPGEF4
hsa-miR-222-5p	SERTAD4
hsa-miR-222-5p	SFXN2
hsa-miR-222-5p	SGIP1
hsa-miR-222-5p	ST8SIA4
hsa-miR-222-5p	STAT1
hsa-miR-222-5p	SYNE2
hsa-miR-222-5p	TMED7
hsa-miR-222-5p	TNFSF10
hsa-miR-222-5p	UBE2T
hsa-miR-222-5p	USP1
hsa-miR-222-5p	WDR76
hsa-miR-222-5p	ZNF704
hsa-miR-27a-5p	ABCA1
hsa-miR-27a-5p	ABLIM1
hsa-miR-27a-5p	ALDH1A2
hsa-miR-27a-5p	APEX2
hsa-miR-27a-5p	AR
hsa-miR-27a-5p	C21orf58
hsa-miR-27a-5p	CAMK2N1
hsa-miR-27a-5p	CAMK4
hsa-miR-27a-5p	CD302
hsa-miR-27a-5p	CDC25B
hsa-miR-27a-5p	CENPA
hsa-miR-27a-5p	CENPF
hsa-miR-27a-5p	CENPM
hsa-miR-27a-5p	CENPP
hsa-miR-27a-5p	CKAP2L
hsa-miR-27a-5p	DEPDC1
hsa-miR-27a-5p	DIXDC1
hsa-miR-27a-5p	DLL4
hsa-miR-27a-5p	EHD3
hsa-miR-27a-5p	ENTPD1
hsa-miR-27a-5p	FAF2
hsa-miR-27a-5p	FAT3
hsa-miR-27a-5p	FKBP9
hsa-miR-27a-5p	GINS4
hsa-miR-27a-5p	GPSM2
hsa-miR-27a-5p	HMGB2
hsa-miR-27a-5p	HMGN2
hsa-miR-27a-5p	KIF11
hsa-miR-27a-5p	KNTC1
hsa-miR-27a-5p	LTBP1
hsa-miR-27a-5p	MAD2L1
hsa-miR-27a-5p	MAML1
hsa-miR-27a-5p	MCM10
hsa-miR-27a-5p	MELK
hsa-miR-27a-5p	MKI67
hsa-miR-27a-5p	MLLT6
hsa-miR-27a-5p	MYBL2
hsa-miR-27a-5p	NCAPG2
hsa-miR-27a-5p	NCAPH
hsa-miR-27a-5p	ORC6
hsa-miR-27a-5p	PDGFRL
hsa-miR-27a-5p	PIP5K1C
hsa-miR-27a-5p	PLAGL2
hsa-miR-27a-5p	PLXDC2
hsa-miR-27a-5p	PRC1
hsa-miR-27a-5p	PROX1
hsa-miR-27a-5p	RNF144A
hsa-miR-27a-5p	SERTAD4
hsa-miR-27a-5p	SMPD1
hsa-miR-27a-5p	SNX12
hsa-miR-27a-5p	ST8SIA4
hsa-miR-27a-5p	TOP2A
hsa-miR-27a-5p	TROAP
hsa-miR-27a-5p	TSPAN18
hsa-miR-27a-5p	UBE2T
hsa-miR-27a-5p	ULK1
hsa-miR-27a-5p	ZNF704
hsa-miR-29b-1-5p	ABCA6
hsa-miR-29b-1-5p	ABLIM1
hsa-miR-29b-1-5p	ACSM3
hsa-miR-29b-1-5p	ALDH1A2
hsa-miR-29b-1-5p	AMPH
hsa-miR-29b-1-5p	APEX2
hsa-miR-29b-1-5p	AR
hsa-miR-29b-1-5p	ARHGAP11A
hsa-miR-29b-1-5p	ART4
hsa-miR-29b-1-5p	BRCA1
hsa-miR-29b-1-5p	CCDC106
hsa-miR-29b-1-5p	CCNA2
hsa-miR-29b-1-5p	CDC25B
hsa-miR-29b-1-5p	CENPM
hsa-miR-29b-1-5p	CENPP
hsa-miR-29b-1-5p	CEP78
hsa-miR-29b-1-5p	CGNL1
hsa-miR-29b-1-5p	CKAP2L
hsa-miR-29b-1-5p	CKS1B
hsa-miR-29b-1-5p	CLK4
hsa-miR-29b-1-5p	DACH1
hsa-miR-29b-1-5p	DHFR
hsa-miR-29b-1-5p	DIXDC1
hsa-miR-29b-1-5p	DLL4
hsa-miR-29b-1-5p	DTL
hsa-miR-29b-1-5p	EHD3
hsa-miR-29b-1-5p	EMP2
hsa-miR-29b-1-5p	ENTPD1
hsa-miR-29b-1-5p	FAF2
hsa-miR-29b-1-5p	FAT3
hsa-miR-29b-1-5p	FKBP5
hsa-miR-29b-1-5p	FKBP9
hsa-miR-29b-1-5p	GBP4
hsa-miR-29b-1-5p	GEN1
hsa-miR-29b-1-5p	INCENP
hsa-miR-29b-1-5p	IQGAP1
hsa-miR-29b-1-5p	LTBP1
hsa-miR-29b-1-5p	MCM10
hsa-miR-29b-1-5p	MKI67
hsa-miR-29b-1-5p	NCAPH
hsa-miR-29b-1-5p	NFIA
hsa-miR-29b-1-5p	NUF2
hsa-miR-29b-1-5p	PIP5K1C
hsa-miR-29b-1-5p	PKNOX2
hsa-miR-29b-1-5p	PLXDC2
hsa-miR-29b-1-5p	PPP1R3C
hsa-miR-29b-1-5p	PROX1
hsa-miR-29b-1-5p	PSMC3IP
hsa-miR-29b-1-5p	PTPRD
hsa-miR-29b-1-5p	RAPGEF4
hsa-miR-29b-1-5p	RAPGEF5
hsa-miR-29b-1-5p	RNF144A
hsa-miR-29b-1-5p	RPS6KA5
hsa-miR-29b-1-5p	RUNX1T1
hsa-miR-29b-1-5p	RWDD2B
hsa-miR-29b-1-5p	SEMA3G
hsa-miR-29b-1-5p	SENP5
hsa-miR-29b-1-5p	SERTAD4
hsa-miR-29b-1-5p	SFXN2
hsa-miR-29b-1-5p	SGIP1
hsa-miR-29b-1-5p	SMC4
hsa-miR-29b-1-5p	STAT4
hsa-miR-29b-1-5p	SZRD1
hsa-miR-29b-1-5p	TCF19
hsa-miR-29b-1-5p	TMED7
hsa-miR-29b-1-5p	TPX2
hsa-miR-29b-1-5p	TSPAN18
hsa-miR-29b-1-5p	ZNF704
hsa-miR-29b-1-5p	ZWINT
hsa-miR-339-3p	CENPP
hsa-miR-339-3p	EMP2
hsa-miR-339-3p	KATNB1
hsa-miR-339-3p	PIP5K1C

## Sheet: Input_file_network_figure_4c
Source_node	Node
TFEB	hsa-miR-181a-3p
TFEB	hsa-miR-181b-3p
TFEB	hsa-miR-193a-3p
TFEB	hsa-miR-222-5p
TFEB	hsa-miR-27a-5p
TFEB	hsa-miR-29b-1-5p
TFEB	hsa-miR-339-3p
TFEB	ANLN
TFEB	LTBP1
TFEB	SYNE2
TFEB	RUNX1T1
TFEB	SERTAD4
TFEB	RAPGEF4
TFEB	WDR76
TFEB	FKBP5
TFEB	ABLIM1
TFEB	NRP1
TFEB	CENPM
TFEB	RPS6KA5
TFEB	GINS1
TFEB	CDC25B
TFEB	FAF2
TFEB	LMNB1
TFEB	ST8SIA4
TFEB	CENPA
TFEB	STAT1
TFEB	CENPF
TFEB	SGIP1
TFEB	PPP1R3C
TFEB	PDZRN3
TFEB	FKBP9
TFEB	HJURP
TFEB	ALDH1A2
TFEB	MYH10
TFEB	RAPGEF5
TFEB	KIF23
TFEB	ENTPD1
TFEB	STAT4
TFEB	KLRG1
TFEB	DTL
TFEB	DIXDC1
TFEB	RNF144A
TFEB	TSPAN18
TFEB	COLEC12
TFEB	ITGA5
TFEB	NFIA
TFEB	GBP4
TFEB	FABP4
TFEB	NRG3
TFEB	CENPP
TFEB	MLLT6
hsa-miR-181a-3p	CENPM
hsa-miR-181a-3p	GINS1
hsa-miR-181a-3p	MYH10
hsa-miR-181b-3p	CENPM
hsa-miR-181b-3p	FAF2
hsa-miR-181b-3p	NRG3
hsa-miR-181b-3p	RPS6KA5
hsa-miR-193a-3p	CENPP
hsa-miR-193a-3p	DTL
hsa-miR-193a-3p	ENTPD1
hsa-miR-193a-3p	FAF2
hsa-miR-193a-3p	FKBP5
hsa-miR-193a-3p	GBP4
hsa-miR-193a-3p	MLLT6
hsa-miR-193a-3p	PDZRN3
hsa-miR-193a-3p	RAPGEF5
hsa-miR-193a-3p	RNF144A
hsa-miR-193a-3p	RUNX1T1
hsa-miR-193a-3p	ST8SIA4
hsa-miR-222-5p	ABLIM1
hsa-miR-222-5p	ANLN
hsa-miR-222-5p	COLEC12
hsa-miR-222-5p	DTL
hsa-miR-222-5p	ENTPD1
hsa-miR-222-5p	FABP4
hsa-miR-222-5p	FAF2
hsa-miR-222-5p	FKBP5
hsa-miR-222-5p	GBP4
hsa-miR-222-5p	HJURP
hsa-miR-222-5p	ITGA5
hsa-miR-222-5p	KIF23
hsa-miR-222-5p	KLRG1
hsa-miR-222-5p	LMNB1
hsa-miR-222-5p	MLLT6
hsa-miR-222-5p	NFIA
hsa-miR-222-5p	NRP1
hsa-miR-222-5p	PDZRN3
hsa-miR-222-5p	RAPGEF4
hsa-miR-222-5p	SERTAD4
hsa-miR-222-5p	SGIP1
hsa-miR-222-5p	ST8SIA4
hsa-miR-222-5p	STAT1
hsa-miR-222-5p	SYNE2
hsa-miR-222-5p	WDR76
hsa-miR-27a-5p	ABLIM1
hsa-miR-27a-5p	ALDH1A2
hsa-miR-27a-5p	CDC25B
hsa-miR-27a-5p	CENPA
hsa-miR-27a-5p	CENPF
hsa-miR-27a-5p	CENPM
hsa-miR-27a-5p	CENPP
hsa-miR-27a-5p	DIXDC1
hsa-miR-27a-5p	ENTPD1
hsa-miR-27a-5p	FAF2
hsa-miR-27a-5p	FKBP9
hsa-miR-27a-5p	LTBP1
hsa-miR-27a-5p	MLLT6
hsa-miR-27a-5p	RNF144A
hsa-miR-27a-5p	SERTAD4
hsa-miR-27a-5p	ST8SIA4
hsa-miR-27a-5p	TSPAN18
hsa-miR-29b-1-5p	ABLIM1
hsa-miR-29b-1-5p	ALDH1A2
hsa-miR-29b-1-5p	CDC25B
hsa-miR-29b-1-5p	CENPM
hsa-miR-29b-1-5p	CENPP
hsa-miR-29b-1-5p	DIXDC1
hsa-miR-29b-1-5p	DTL
hsa-miR-29b-1-5p	ENTPD1
hsa-miR-29b-1-5p	FAF2
hsa-miR-29b-1-5p	FKBP5
hsa-miR-29b-1-5p	FKBP9
hsa-miR-29b-1-5p	GBP4
hsa-miR-29b-1-5p	LTBP1
hsa-miR-29b-1-5p	NFIA
hsa-miR-29b-1-5p	PPP1R3C
hsa-miR-29b-1-5p	RAPGEF4
hsa-miR-29b-1-5p	RAPGEF5
hsa-miR-29b-1-5p	RNF144A
hsa-miR-29b-1-5p	RPS6KA5
hsa-miR-29b-1-5p	RUNX1T1
hsa-miR-29b-1-5p	SERTAD4
hsa-miR-29b-1-5p	SGIP1
hsa-miR-29b-1-5p	STAT4
hsa-miR-29b-1-5p	TSPAN18
hsa-miR-339-3p	CENPP

## Sheet: List_152_DEGs_target_genes_of_7
Gene
ABCA1
ABCA6
ABLIM1
ACSM3
ALDH1A2
AMPH
ANLN
APEX2
AR
ARHGAP11A
ARL4A
ART4
AURKA
BRCA1
BUB1
C21orf58
CABLES2
CAMK2N1
CAMK4
CCDC106
CCNA2
CD302
CDC25B
CDC6
CDK1
CENPA
CENPF
CENPI
CENPM
CENPP
CEP55
CEP78
CGNL1
CHST15
CKAP2
CKAP2L
CKS1B
CLK4
COLEC12
CSGALNACT1
DACH1
DCBLD1
DEPDC1
DEPDC1B
DHFR
DIXDC1
DLL4
DTL
E2F1
EFNB2
EHD3
EMP2
ENTPD1
EVI5L
FABP4
FAF2
FAM102B
FAM111A
FANCA
FANCI
FAT3
FIGNL1
FKBP5
FKBP9
GBP4
GEN1
GINS1
GINS4
GOLIM4
GPSM2
HELLS
HJURP
HMGB2
HMGN2
INCENP
IQGAP1
ITGA5
KATNB1
KIF11
KIF23
KIF4A
KLRG1
KNTC1
LMNB1
LTBP1
MAD2L1
MAML1
MCM10
MELK
MKI67
MLLT6
MMS22L
MYBL2
MYH10
NCAPG2
NCAPH
NFIA
NRG3
NRP1
NUF2
ORC1
ORC6
PBK
PDGFRL
PDZRN3
PIP5K1C
PKNOX2
PLAGL2
PLXDC2
PPP1R3C
PRC1
PRIM1
PROX1
PSMC3IP
PTPRD
RAPGEF4
RAPGEF5
RNF144A
RPS6KA5
RUNX1T1
RWDD2B
SEMA3G
SENP5
SERTAD4
SETBP1
SFXN2
SGIP1
SMC2
SMC4
SMPD1
SNX12
SRM
ST8SIA4
STAT1
STAT4
SULF1
SYNE2
SZRD1
TCF19
TMED7
TMTC1
TNFSF10
TOP2A
TPX2
TROAP
TSPAN18
UBE2T
ULK1
USP1
WDR76
ZNF704
ZWINT

## Sheet: List_44_DEGs_with_TFEB_binding
Gene
ABLIM1
ALDH1A2
ANLN
CDC25B
CENPA
CENPF
CENPM
CENPP
COLEC12
DIXDC1
DTL
ENTPD1
FABP4
FAF2
FKBP5
FKBP9
GBP4
GINS1
HJURP
ITGA5
KIF23
KLRG1
LMNB1
LTBP1
MLLT6
MYH10
NFIA
NRG3
NRP1
PDZRN3
PPP1R3C
RAPGEF4
RAPGEF5
RNF144A
RPS6KA5
RUNX1T1
SERTAD4
SGIP1
ST8SIA4
STAT1
STAT4
SYNE2
TSPAN18
WDR76
