# Supplementary material for: Integrative Bioinformatics Analysis Reveals a Transcription Factor EB-Driven MicroRNA Regulatory Network in Endothelial Cells
Source: Int J Mol Sci. 2024 Jun 28;25(13):7123. doi: 10.3390/ijms25137123 (PMC11241138; doi:10.3390/ijms25137123)
Supplement: Supplementary file 1 [file ijms-25-07123-s001.zip › Supplementary_Table_S5.xlsx]

## Sheet: all_genes_TPM
	"shRNA_TFEB_rep1"	"siRNA_TFEB_rep2"	"WT_rep1"	"WT_rep2"
"ENSG00000000003_TSPAN6"	4.38	4.7	7.61	6.28
"ENSG00000000005_TNMD"	0	0	0	0
"ENSG00000000419_DPM1"	3.38	4.09	5.29	4.45
"ENSG00000000457_SCYL3"	0.5	0.7	0.85	0.96
"ENSG00000000460_C1orf112"	1.33	1.07	3.48	2.57
"ENSG00000000938_FGR"	0.03	0	0.01	0.02
"ENSG00000000971_CFH"	1.35	2.4	5.24	3.91
"ENSG00000001036_FUCA2"	5.02	4.33	6.79	5.43
"ENSG00000001084_GCLC"	1.82	2.23	2.9	3.73
"ENSG00000001167_NFYA"	1.97	2.71	3.89	3.71
"ENSG00000001460_STPG1"	1.18	1.67	1.68	2.06
"ENSG00000001461_NIPAL3"	2.14	2.22	3	2.54
"ENSG00000001497_LAS1L"	5.07	4.24	6.3	6.33
"ENSG00000001561_ENPP4"	0.18	0.36	0.35	0.39
"ENSG00000001617_SEMA3F"	11.03	9.9	13.38	15.08
"ENSG00000001626_CFTR"	0	0	0.01	0
"ENSG00000001629_ANKIB1"	5	5.09	8.32	5.47
"ENSG00000001630_CYP51A1"	5.18	4.8	5.23	4.62
"ENSG00000001631_KRIT1"	1.38	2.41	3.35	2.6
"ENSG00000002016_RAD52"	1.39	2.57	2.42	3.65
"ENSG00000002079_MYH16"	0.01	0.02	0.04	0
"ENSG00000002330_BAD"	16.67	21.71	20.8	12.84
"ENSG00000002549_LAP3"	13.79	11.9	18.72	17
"ENSG00000002586_CD99"	78.89	79.22	116.26	99.36
"ENSG00000002587_HS3ST1"	0.02	0.06	0.02	0.01
"ENSG00000002726_AOC1"	0	0	0	0
"ENSG00000002745_WNT16"	0	0	0	0
"ENSG00000002746_HECW1"	0	0	0	0
"ENSG00000002822_MAD1L1"	8.3	9.96	12.09	7.42
"ENSG00000002834_LASP1"	64.91	63.31	61.69	56.2
"ENSG00000002919_SNX11"	5.28	5.18	4.17	4.73
"ENSG00000002933_TMEM176A"	0	0	0	0
"ENSG00000003056_M6PR"	17.49	17.39	21.62	19.62
"ENSG00000003096_KLHL13"	2.49	3.51	7.12	5.78
"ENSG00000003137_CYP26B1"	0.06	0.04	0.02	0.06
"ENSG00000003147_ICA1"	5.06	5.04	6.85	6.98
"ENSG00000003249_DBNDD1"	7.49	7.17	7.32	7.13
"ENSG00000003393_ALS2"	2.91	3.71	3.94	4.36
"ENSG00000003400_CASP10"	4.08	4.01	5.36	5.61
"ENSG00000003402_CFLAR"	32.21	36.24	39.53	36.87
"ENSG00000003436_TFPI"	10.82	15.11	30.17	24.28
"ENSG00000003509_NDUFAF7"	1.59	2.05	2.36	2.23
"ENSG00000003756_RBM5"	16.97	24.26	36.78	33.55
"ENSG00000003987_MTMR7"	0.05	0.02	0.06	0.05
"ENSG00000003989_SLC7A2"	6.33	3.39	3.69	9.11
"ENSG00000004059_ARF5"	37.03	33.18	43.2	35.38
"ENSG00000004139_SARM1"	0.48	0.61	0.74	0.68
"ENSG00000004142_POLDIP2"	19.28	15.61	19.69	18.14
"ENSG00000004399_PLXND1"	63.1	74.79	144.66	138.05
"ENSG00000004455_AK2"	31.13	30.58	38.52	34.42
"ENSG00000004468_CD38"	0	0	0.01	0
"ENSG00000004478_FKBP4"	19.88	16.55	13.83	14.93
"ENSG00000004487_KDM1A"	30.88	24.53	34.23	31.92
"ENSG00000004534_RBM6"	6.06	7.69	11.19	10.25
"ENSG00000004660_CAMKK1"	0.61	0.55	0.79	0.63
"ENSG00000004700_RECQL"	1.32	2.11	2.98	2.36
"ENSG00000004766_VPS50"	1.15	1.81	2.55	2.28
"ENSG00000004776_HSPB6"	0	0.05	0.05	0.1
"ENSG00000004777_ARHGAP33"	0.13	0.29	0.72	0.91
"ENSG00000004779_NDUFAB1"	34.79	32.31	37.72	36.8
"ENSG00000004799_PDK4"	0.12	0.04	0.22	0.06
"ENSG00000004809_SLC22A16"	0	0	0	0
"ENSG00000004838_ZMYND10"	0.05	0.06	0.13	0.06
"ENSG00000004846_ABCB5"	0.01	0	0	0
"ENSG00000004848_ARX"	0	0	0	0
"ENSG00000004864_SLC25A13"	2.4	2.6	2.63	2.23
"ENSG00000004866_ST7"	3.88	3.46	4.79	4.96
"ENSG00000004897_CDC27"	3.82	5.91	10.92	7.84
"ENSG00000004939_SLC4A1"	0	0.01	0	0
"ENSG00000004948_CALCR"	0	0	0	0
"ENSG00000004961_HCCS"	5.21	5.33	5.34	5.72
"ENSG00000004975_DVL2"	9.28	7.62	8.87	8.24
"ENSG00000005001_PRSS22"	0	0	0	0
"ENSG00000005007_UPF1"	8.69	7.87	9.73	10.03
"ENSG00000005020_SKAP2"	1.36	1.72	2.35	2.15
"ENSG00000005022_SLC25A5"	58.77	44.23	64.78	62.1
"ENSG00000005059_MCUB"	4.18	3.39	5.57	4.88
"ENSG00000005073_HOXA11"	1.6	2.37	3.08	1.61
"ENSG00000005075_POLR2J"	19.22	17.84	24.7	20.9
"ENSG00000005100_DHX33"	2.12	2.52	2.91	2.52
"ENSG00000005102_MEOX1"	0.05	0.01	0.02	0.03
"ENSG00000005108_THSD7A"	0.2	0.45	0.97	0.85
"ENSG00000005156_LIG3"	4.73	4.37	6.43	6.52
"ENSG00000005175_RPAP3"	0.42	1.38	1.51	0.85
"ENSG00000005187_ACSM3"	1.51	2.59	11.58	13.3
"ENSG00000005189_REXO5"	0.8	0.61	2.37	3.33
"ENSG00000005194_CIAPIN1"	16.1	14.03	20.23	17.55
"ENSG00000005206_SPPL2B"	1.88	2.48	3.96	3.55
"ENSG00000005238_FAM214B"	8.49	8.3	15.19	15.92
"ENSG00000005243_COPZ2"	5.02	7.3	6.72	4.78
"ENSG00000005249_PRKAR2B"	1.08	1.04	1.4	1.14
"ENSG00000005302_MSL3"	6.14	7.06	9.22	8.68
"ENSG00000005339_CREBBP"	2.83	4.98	6.19	6.76
"ENSG00000005379_TSPOAP1"	0	0	0	0
"ENSG00000005381_MPO"	0	0	0	0
"ENSG00000005421_PON1"	0	0	0	0
"ENSG00000005436_GCFC2"	0.88	1.27	1.43	1.71
"ENSG00000005448_WDR54"	10.5	7.97	9.38	8.72
"ENSG00000005469_CROT"	0.69	1.21	1.76	2.78
"ENSG00000005471_ABCB4"	0.01	0.01	0.02	0.05
"ENSG00000005483_KMT2E"	1.79	4.03	6.23	5.85
"ENSG00000005486_RHBDD2"	6.41	7.58	8.98	7.11
"ENSG00000005513_SOX8"	0.13	0.13	0.12	0.07
"ENSG00000005700_IBTK"	0.95	1.71	1.83	2.29
"ENSG00000005801_ZNF195"	2.22	3.86	3.72	4.57
"ENSG00000005810_MYCBP2"	2.8	6.64	9.11	7.88
"ENSG00000005812_FBXL3"	1.15	1.84	3.28	2.68
"ENSG00000005844_ITGAL"	0	0	0	0
"ENSG00000005882_PDK2"	4.19	4.78	6.97	5.43
"ENSG00000005884_ITGA3"	14.96	12.17	17.24	17.17
"ENSG00000005889_ZFX"	1.84	1.49	2.86	2.88
"ENSG00000005893_LAMP2"	9.12	10.93	16.33	12.5
"ENSG00000005961_ITGA2B"	0.05	0.06	0.09	0.02
"ENSG00000005981_ASB4"	0	0	0	0
"ENSG00000006007_GDE1"	10.97	9.88	12.94	10.98
"ENSG00000006015_REX1BD"	7.85	10.31	10.15	7.88
"ENSG00000006016_CRLF1"	0.51	0.38	0.44	0.78
"ENSG00000006025_OSBPL7"	1.83	3.37	3.22	2.46
"ENSG00000006042_TMEM98"	24.06	22.98	30.96	24.37
"ENSG00000006047_YBX2"	0.02	0.02	0.07	0.05
"ENSG00000006059_KRT33A"	0	0	0	0
"ENSG00000006062_MAP3K14"	0.7	0.86	1.09	1.14
"ENSG00000006071_ABCC8"	0	0	0	0
"ENSG00000006116_CACNG3"	0	0	0	0
"ENSG00000006118_TMEM132A"	20.01	18.57	30.55	22.88
"ENSG00000006125_AP2B1"	13.57	14.74	20.17	20.81
"ENSG00000006128_TAC1"	0	0	0	0
"ENSG00000006194_ZNF263"	6.85	6.32	7.1	7.13
"ENSG00000006210_CX3CL1"	0.07	0.01	0.07	0.06
"ENSG00000006282_SPATA20"	8.26	9.15	10.62	8.84
"ENSG00000006283_CACNA1G"	0.01	0	0	0.03
"ENSG00000006327_TNFRSF12A"	153.03	131.4	119.94	105.79
"ENSG00000006377_DLX6"	0	0	0	0
"ENSG00000006432_MAP3K9"	0.01	0.01	0.03	0.1
"ENSG00000006451_RALA"	11.88	11.11	17.26	19.46
"ENSG00000006453_BAIAP2L1"	0.18	0.16	0.15	0.26
"ENSG00000006459_KDM7A"	0.31	0.57	0.82	0.75
"ENSG00000006468_ETV1"	0.39	0.48	0.65	0.73
"ENSG00000006530_AGK"	3.49	4.49	7.54	6.39
"ENSG00000006534_ALDH3B1"	0.11	0.08	0.12	0.12
"ENSG00000006555_TTC22"	0	0	0	0
"ENSG00000006576_PHTF2"	1.43	2.15	1.97	2.79
"ENSG00000006606_CCL26"	0.25	0.15	0.07	0.1
"ENSG00000006607_FARP2"	5.68	6.44	7.52	6.72
"ENSG00000006611_USH1C"	0	0	0	0
"ENSG00000006625_GGCT"	2.89	2.81	3.98	3.4
"ENSG00000006634_DBF4"	0.48	0.49	2.26	2.18
"ENSG00000006638_TBXA2R"	0.42	0.39	0.27	0.29
"ENSG00000006652_IFRD1"	1.87	2.56	4.62	3.22
"ENSG00000006659_LGALS14"	0	0	0	0
"ENSG00000006695_COX10"	1.35	1.05	2.02	1.67
"ENSG00000006704_GTF2IRD1"	4.8	4.63	4.12	3.68
"ENSG00000006712_PAF1"	10.9	8.84	12.11	11.12
"ENSG00000006715_VPS41"	3.21	2.99	4.99	4.09
"ENSG00000006740_ARHGAP44"	0.09	0.2	0.2	0.24
"ENSG00000006744_ELAC2"	15.66	15.11	16.21	17.05
"ENSG00000006747_SCIN"	0	0.03	0.06	0.03
"ENSG00000006756_ARSD"	5.09	4.28	4	4.71
"ENSG00000006757_PNPLA4"	5.33	3.4	3.61	5.49
"ENSG00000006788_MYH13"	0	0	0	0
"ENSG00000006831_ADIPOR2"	3.87	3.69	4.76	4.45
"ENSG00000006837_CDKL3"	0.23	0.17	0.1	0.07
"ENSG00000007001_UPP2"	0	0	0	0
"ENSG00000007038_PRSS21"	0.09	0.02	0.07	0.04
"ENSG00000007047_MARK4"	4.3	4.72	5.96	5.18
"ENSG00000007062_PROM1"	0.02	0.1	0.08	0.07
"ENSG00000007080_CCDC124"	9.08	10.82	10.67	9.57
"ENSG00000007129_CEACAM21"	0.3	0.4	0.13	0.28
"ENSG00000007168_PAFAH1B1"	18.46	17.42	20.51	15.76
"ENSG00000007171_NOS2"	0	0	0	0
"ENSG00000007174_DNAH9"	0.01	0	0	0.01
"ENSG00000007202_KIAA0100"	25.21	25.93	27.36	29.41
"ENSG00000007216_SLC13A2"	0	0	0	0
"ENSG00000007237_GAS7"	0.12	0.02	0.08	0.03
"ENSG00000007255_TRAPPC6A"	2.97	3.02	5.26	3.01
"ENSG00000007264_MATK"	0	0	0	0
"ENSG00000007306_CEACAM7"	0	0	0	0.03
"ENSG00000007312_CD79B"	1.49	0.82	0.72	1.27
"ENSG00000007314_SCN4A"	0	0	0	0
"ENSG00000007341_ST7L"	4.03	4.42	6.82	5.91
"ENSG00000007350_TKTL1"	0	0	0	0
"ENSG00000007372_PAX6"	0	0.02	0.01	0
"ENSG00000007376_RPUSD1"	5.88	6.6	6.24	5.54
"ENSG00000007384_RHBDF1"	9.62	10.26	10.94	8.67
"ENSG00000007392_LUC7L"	7.82	10.25	13.83	12.51
"ENSG00000007402_CACNA2D2"	0.02	0.06	0.03	0.01
"ENSG00000007516_BAIAP3"	0.09	0.06	0.07	0.05
"ENSG00000007520_TSR3"	13.09	12.89	14.04	10.6
"ENSG00000007541_PIGQ"	6.54	7.2	9.09	8.15
"ENSG00000007545_CRAMP1"	1.38	2.1	2.82	3.16
"ENSG00000007866_TEAD3"	0.35	0.16	0.38	0.44
"ENSG00000007908_SELE"	0.15	0.22	0.28	0.14
"ENSG00000007923_DNAJC11"	9.97	9.82	10.89	11.24
"ENSG00000007933_FMO3"	0	0	0	0
"ENSG00000007944_MYLIP"	1.49	1.42	2.59	2.07
"ENSG00000007952_NOX1"	0	0	0	0
"ENSG00000007968_E2F2"	0.15	0.11	0.61	0.67
"ENSG00000008018_PSMB1"	81.76	70.19	76.08	68.23
"ENSG00000008056_SYN1"	0.04	0.04	0.04	0
"ENSG00000008083_JARID2"	0.83	0.86	1.41	1.09
"ENSG00000008086_CDKL5"	0.15	0.25	0.44	0.27
"ENSG00000008118_CAMK1G"	0	0	0	0
"ENSG00000008128_CDK11A"	2.32	2.78	3.84	4.12
"ENSG00000008130_NADK"	4.48	6.58	11.31	9.47
"ENSG00000008196_TFAP2B"	0	0	0	0
"ENSG00000008197_TFAP2D"	0	0	0	0
"ENSG00000008226_DLEC1"	0	0.01	0	0.01
"ENSG00000008256_CYTH3"	1.96	2.14	2.39	2.06
"ENSG00000008277_ADAM22"	0.02	0.02	0.14	0.1
"ENSG00000008282_SYPL1"	3.93	4.03	4.96	5.32
"ENSG00000008283_CYB561"	3.93	4.04	8.12	8.13
"ENSG00000008294_SPAG9"	3.64	5.04	6.65	5.49
"ENSG00000008300_CELSR3"	0.01	0.02	0.01	0.01
"ENSG00000008311_AASS"	1.39	1.39	1.98	2.69
"ENSG00000008323_PLEKHG6"	0.01	0	0.01	0
"ENSG00000008324_SS18L2"	2.84	2.57	3.93	3.87
"ENSG00000008382_MPND"	3.98	4.24	4.49	3.61
"ENSG00000008394_MGST1"	3.81	3.67	5.48	8.91
"ENSG00000008405_CRY1"	2.47	2.19	3.21	2.29
"ENSG00000008438_PGLYRP1"	0.01	0	0	0
"ENSG00000008441_NFIX"	2.65	2.53	4.7	4.87
"ENSG00000008513_ST3GAL1"	6.52	6.77	10.43	8.79
"ENSG00000008516_MMP25"	0.01	0.01	0	0
"ENSG00000008517_IL32"	16.53	34.89	23.87	13.74
"ENSG00000008710_PKD1"	5.69	7.4	6.75	7.28
"ENSG00000008735_MAPK8IP2"	0.01	0.01	0.01	0.01
"ENSG00000008838_MED24"	10.35	11.65	17.44	14.13
"ENSG00000008853_RHOBTB2"	2.74	2.61	3.4	3.43
"ENSG00000008869_HEATR5B"	1.54	2.28	3.02	2.49
"ENSG00000008952_SEC62"	1.26	2.26	3.57	3.14
"ENSG00000008988_RPS20"	660.42	565.95	806.41	695.48
"ENSG00000009307_CSDE1"	26.26	31.52	52.76	44.73
"ENSG00000009335_UBE3C"	11.32	13.62	15.65	15.87
"ENSG00000009413_REV3L"	0.87	1.78	1.97	2.12
"ENSG00000009694_TENM1"	0	0	0	0
"ENSG00000009709_PAX7"	0	0	0	0
"ENSG00000009724_MASP2"	0	0	0	0
"ENSG00000009765_IYD"	0	0	0	0
"ENSG00000009780_FAM76A"	0.86	1.01	1.13	1.23
"ENSG00000009790_TRAF3IP3"	0	0	0	0
"ENSG00000009830_POMT2"	3.06	3.42	4.16	5.47
"ENSG00000009844_VTA1"	2.72	4.14	5.38	4.92
"ENSG00000009950_MLXIPL"	0	0	0	0
"ENSG00000009954_BAZ1B"	3.99	4.59	8.25	7.56
"ENSG00000010017_RANBP9"	2.94	3.11	5.39	4.43
"ENSG00000010030_ETV7"	0.11	0.15	0.16	0.03
"ENSG00000010072_SPRTN"	1.22	1.68	2.26	1.89
"ENSG00000010165_EEF1AKNMT"	5.06	5.19	5.42	4.92
"ENSG00000010219_DYRK4"	15.93	17.92	20.31	16.05
"ENSG00000010244_ZNF207"	26.44	28.2	45.28	39.55
"ENSG00000010256_UQCRC1"	79.55	65.88	61.43	63.4
"ENSG00000010270_STARD3NL"	15.87	15.87	20.84	17.9
"ENSG00000010278_CD9"	128.34	90.5	132.85	116.64
"ENSG00000010282_HHATL"	0	0	0	0
"ENSG00000010292_NCAPD2"	13.65	9.34	24.77	25.82
"ENSG00000010295_IFFO1"	2.53	2.97	3.55	2.61
"ENSG00000010310_GIPR"	0	0.04	0.05	0.09
"ENSG00000010318_PHF7"	0.79	0.86	1.43	1.22
"ENSG00000010319_SEMA3G"	0.88	0.86	4.83	3.14
"ENSG00000010322_NISCH"	10.65	17.16	21.09	17.85
"ENSG00000010327_STAB1"	49.5	59.53	69.01	67.37
"ENSG00000010361_FUZ"	2.45	2.19	3.37	2.5
"ENSG00000010379_SLC6A13"	0	0.01	0.02	0.02
"ENSG00000010404_IDS"	9.28	10.4	14.7	11.12
"ENSG00000010438_PRSS3"	14.36	13.7	12.61	9.11
"ENSG00000010539_ZNF200"	0.98	1.2	1.77	1.52
"ENSG00000010610_CD4"	0	0	0	0.01
"ENSG00000010626_LRRC23"	0.83	1	2.38	1.34
"ENSG00000010671_BTK"	1.04	0.53	1.47	3.15
"ENSG00000010704_HFE"	0.52	0.83	0.93	0.79
"ENSG00000010803_SCMH1"	4.3	4.25	7.02	6.19
"ENSG00000010810_FYN"	7.23	11.1	16.01	9.64
"ENSG00000010818_HIVEP2"	0.14	0.25	0.33	0.36
"ENSG00000010932_FMO1"	0	0	0	0
"ENSG00000011007_ELOA"	4.5	4.49	8.03	7.51
"ENSG00000011009_LYPLA2"	18.16	18.32	38.58	33.31
"ENSG00000011021_CLCN6"	1.32	1.75	2.12	1.98
"ENSG00000011028_MRC2"	6.95	7.16	14.23	11.03
"ENSG00000011052_NME1-NME2"	8.28	3.88	3.58	4.28
"ENSG00000011083_SLC6A7"	0	0	0	0
"ENSG00000011105_TSPAN9"	4.94	4.37	9.11	8.75
"ENSG00000011114_BTBD7"	2.73	4.02	5.28	4.8
"ENSG00000011132_APBA3"	4.69	4.2	5.42	4.48
"ENSG00000011143_MKS1"	2.85	2.98	3.13	3.04
"ENSG00000011198_ABHD5"	4.4	3.83	4.25	4.97
"ENSG00000011201_ANOS1"	1.2	1.18	2.25	1.87
"ENSG00000011243_AKAP8L"	18.46	16.37	18.41	17
"ENSG00000011258_MBTD1"	0.55	0.79	1.07	1.44
"ENSG00000011260_UTP18"	4.19	3.92	4.06	3.66
"ENSG00000011275_RNF216"	5.03	5.44	9.09	8.39
"ENSG00000011295_TTC19"	2.59	2.68	4.17	3.73
"ENSG00000011304_PTBP1"	38.17	33.18	47.82	41.38
"ENSG00000011332_DPF1"	0.14	0.33	0.33	0.61
"ENSG00000011347_SYT7"	0.02	0.05	0.01	0
"ENSG00000011376_LARS2"	3.72	3.19	4.23	5.1
"ENSG00000011405_PIK3C2A"	2.2	4.68	5.26	4.51
"ENSG00000011422_PLAUR"	11.7	15.06	11.02	10.18
"ENSG00000011426_ANLN"	2.58	2.72	7.53	7.4
"ENSG00000011451_WIZ"	2.52	3.23	5.5	4.53
"ENSG00000011454_RABGAP1"	2.16	3.21	4.96	4.68
"ENSG00000011465_DCN"	0.13	0.15	1.62	0.86
"ENSG00000011478_QPCTL"	1.41	1.65	1.71	1.47
"ENSG00000011485_PPP5C"	19.52	19.32	22.47	25.57
"ENSG00000011523_CEP68"	2.18	2.55	3.71	3.9
"ENSG00000011566_MAP4K3"	1.12	2.64	2.71	2.22
"ENSG00000011590_ZBTB32"	0	0	0	0.02
"ENSG00000011600_TYROBP"	0	0	0	0
"ENSG00000011638_TMEM159"	7.24	8.23	7.44	6.15
"ENSG00000011677_GABRA3"	0	0	0	0
"ENSG00000012048_BRCA1"	0.69	0.78	1.81	1.66
"ENSG00000012061_ERCC1"	50.18	42.69	48.55	48.39
"ENSG00000012124_CD22"	0	0	0	0
"ENSG00000012171_SEMA3B"	0.05	0.1	0.08	0.06
"ENSG00000012174_MBTPS2"	0.58	0.89	1.18	1.07
"ENSG00000012211_PRICKLE3"	0.61	0.91	0.84	0.66
"ENSG00000012223_LTF"	0.01	0	0	0.11
"ENSG00000012232_EXTL3"	5.8	5.7	7.87	6.69
"ENSG00000012504_NR1H4"	0	0	0	0
"ENSG00000012660_ELOVL5"	16.56	14.49	23.32	23.16
"ENSG00000012779_ALOX5"	0	0	0	0.01
"ENSG00000012817_KDM5D"	0.01	1.8	2.86	0.03
"ENSG00000012822_CALCOCO1"	13.39	14.45	17.46	16.94
"ENSG00000012963_UBR7"	2.53	2.19	5.19	4.17
"ENSG00000012983_MAP4K5"	1.24	2.1	3.25	2.54
"ENSG00000013016_EHD3"	0.43	0.4	1.35	1.17
"ENSG00000013275_PSMC4"	39.06	38.5	37.38	34.4
"ENSG00000013288_MAN2B2"	2.17	2.77	3.49	2.57
"ENSG00000013293_SLC7A14"	0.06	0.07	0.06	0.05
"ENSG00000013297_CLDN11"	25.79	20.15	25.22	29.4
"ENSG00000013306_SLC25A39"	14.43	16.95	31.07	25.53
"ENSG00000013364_MVP"	45.65	41.11	35.84	33.1
"ENSG00000013374_NUB1"	6.65	6.44	9.98	8.57
"ENSG00000013375_PGM3"	3.31	6.03	6.24	7.79
"ENSG00000013392_RWDD2A"	0.38	0.48	0.8	0.61
"ENSG00000013441_CLK1"	1.92	3.03	6.82	5.27
"ENSG00000013503_POLR3B"	0.85	1.09	1.39	1.3
"ENSG00000013523_ANGEL1"	2.32	2.4	2.55	2.25
"ENSG00000013561_RNF14"	6.59	7.49	13.12	11.05
"ENSG00000013563_DNASE1L1"	17.54	19.69	23.19	18.56
"ENSG00000013573_DDX11"	1.32	0.97	3.2	3.89
"ENSG00000013583_HEBP1"	2.61	3.48	3.53	4.35
"ENSG00000013588_GPRC5A"	3.66	3.11	3.54	4.47
"ENSG00000013619_MAMLD1"	0.28	0.45	0.82	0.86
"ENSG00000013725_CD6"	0	0	0	0.01
"ENSG00000013810_TACC3"	5.62	5.14	12.31	13.36
"ENSG00000014123_UFL1"	0.58	0.73	1.01	0.8
"ENSG00000014138_POLA2"	1.59	1.37	2.92	3.12
"ENSG00000014164_ZC3H3"	0.85	1.3	1.49	1.47
"ENSG00000014216_CAPN1"	33.91	32.78	37.14	33.16
"ENSG00000014257_ACP3"	0	0	0	0.01
"ENSG00000014641_MDH1"	16.62	20.91	26.03	23.32
"ENSG00000014824_SLC30A9"	0.92	1.34	2.29	1.71
"ENSG00000014914_MTMR11"	2.07	1.44	2.43	2.01
"ENSG00000014919_COX15"	3.83	3.43	4.91	4.49
"ENSG00000015133_CCDC88C"	3.2	2.98	3.94	3.98
"ENSG00000015153_YAF2"	0.6	0.87	1.98	1.68
"ENSG00000015171_ZMYND11"	3.16	3.67	6.23	5.21
"ENSG00000015285_WAS"	0.06	0.04	0.05	0
"ENSG00000015413_DPEP1"	0	0	0.08	0.05
"ENSG00000015475_BID"	10.68	12.64	12.94	10.91
"ENSG00000015479_MATR3"	9.64	14.33	22.45	18.21
"ENSG00000015520_NPC1L1"	0	0.01	0	0
"ENSG00000015532_XYLT2"	2.86	2.94	4.63	4.22
"ENSG00000015568_RGPD5"	0.81	3.01	3.38	3.4
"ENSG00000015592_STMN4"	0	0	0	0
"ENSG00000015676_NUDCD3"	12.19	11.97	14.34	13.75
"ENSG00000016082_ISL1"	0	0.03	0.02	0
"ENSG00000016391_CHDH"	0	0	0.01	0.01
"ENSG00000016402_IL20RA"	0.01	0	0	0
"ENSG00000016490_CLCA1"	0	0	0	0
"ENSG00000016602_CLCA4"	0	0	0	0
"ENSG00000016864_GLT8D1"	6.32	6.63	12.49	10.33
"ENSG00000017260_ATP2C1"	4.78	7.61	8.49	8.22
"ENSG00000017427_IGF1"	0.01	0.1	0.01	0.02
"ENSG00000017483_SLC38A5"	0.4	0.46	0.67	0.76
"ENSG00000017797_RALBP1"	5.41	6.34	9.99	7.55
"ENSG00000018189_RUFY3"	2.15	2.54	3.49	3.14
"ENSG00000018236_CNTN1"	0.61	0.56	0.16	0.38
"ENSG00000018280_SLC11A1"	0	0.01	0.04	0.03
"ENSG00000018408_WWTR1"	26.1	31.24	51.47	54.96
"ENSG00000018510_AGPS"	2.75	4.16	4.5	3.75
"ENSG00000018607_ZNF806"	0	0	0.01	0
"ENSG00000018610_CXorf56"	3.85	3.97	4.85	4.16
"ENSG00000018625_ATP1A2"	0	0	0	0
"ENSG00000018699_TTC27"	2.42	2.13	2.88	2.75
"ENSG00000018869_ZNF582"	0.27	0.5	0.51	0.48
"ENSG00000019102_VSIG2"	0.14	0.05	0.19	0.31
"ENSG00000019144_PHLDB1"	26.38	28.57	28	28.55
"ENSG00000019169_MARCO"	0	0	0	0
"ENSG00000019186_CYP24A1"	0	0	0	0
"ENSG00000019485_PRDM11"	1.37	1.56	1.76	1.73
"ENSG00000019505_SYT13"	0	0.01	0	0.01
"ENSG00000019549_SNAI2"	0.28	0.3	0.89	0.72
"ENSG00000019582_CD74"	0.05	0.08	0.07	0.1
"ENSG00000019991_HGF"	0	0	0	0
"ENSG00000019995_ZRANB1"	1.82	1.91	2.79	2.54
"ENSG00000020129_NCDN"	2.87	2.92	3.69	3.08
"ENSG00000020181_ADGRA2"	5.07	4.13	11.03	11.66
"ENSG00000020219_CCT8L1P"	0	0	0	0
"ENSG00000020256_ZFP64"	3.32	5.03	5.29	4.21
"ENSG00000020426_MNAT1"	7.94	8.82	10.89	11.57
"ENSG00000020577_SAMD4A"	8.63	14.02	17.1	16.13
"ENSG00000020633_RUNX3"	0	0	0	0
"ENSG00000020922_MRE11"	0.41	1.11	1.18	2.16
"ENSG00000021300_PLEKHB1"	0.08	0.08	0.16	0.18
"ENSG00000021355_SERPINB1"	1.14	0.93	1.87	0.92
"ENSG00000021461_CYP3A43"	0.01	0	0	0
"ENSG00000021488_SLC7A9"	0	0.03	0.01	0
"ENSG00000021574_SPAST"	1.6	2.01	3.36	2.6
"ENSG00000021645_NRXN3"	0.38	1.05	0.79	0.93
"ENSG00000021762_OSBPL5"	4.31	4.65	4.65	4.82
"ENSG00000021776_AQR"	2.47	2.7	4.87	4.51
"ENSG00000021826_CPS1"	0.08	0.06	0.06	0.22
"ENSG00000021852_C8B"	0	0	0	0
"ENSG00000022267_FHL1"	6.32	8.82	15.71	8.65
"ENSG00000022277_RTF2"	16.56	15.18	24.76	20.62
"ENSG00000022355_GABRA1"	0	0	0	0
"ENSG00000022556_NLRP2"	0.63	1.14	1.16	0.4
"ENSG00000022567_SLC45A4"	0.59	0.8	1.03	0.57
"ENSG00000022840_RNF10"	40.42	44.06	42.4	45.78
"ENSG00000022976_ZNF839"	1.6	1.7	2.12	2.54
"ENSG00000023041_ZDHHC6"	3.05	2.9	5.46	4.79
"ENSG00000023171_GRAMD1B"	0.41	0.38	0.7	0.84
"ENSG00000023191_RNH1"	38.22	43.83	38.84	29.79
"ENSG00000023228_NDUFS1"	10.69	10.63	14.37	14.01
"ENSG00000023287_RB1CC1"	1.02	2.2	2.86	2.58
"ENSG00000023318_ERP44"	2.01	1.99	3.06	2.58
"ENSG00000023330_ALAS1"	22.16	18.55	18.12	17.49
"ENSG00000023445_BIRC3"	0.07	0.18	0.04	0.02
"ENSG00000023516_AKAP11"	0.31	0.68	0.96	0.89
"ENSG00000023572_GLRX2"	4.96	3.94	4.07	3.72
"ENSG00000023608_SNAPC1"	2.95	4.27	3.79	3.26
"ENSG00000023697_DERA"	5.78	5.57	7.9	6.5
"ENSG00000023734_STRAP"	11.88	12.7	14.55	14.2
"ENSG00000023839_ABCC2"	0.24	0.3	0.24	0.17
"ENSG00000023892_DEF6"	0.12	0.14	0.16	0.16
"ENSG00000023902_PLEKHO1"	21.9	15.92	18.21	14.36
"ENSG00000023909_GCLM"	5.15	5.66	4.07	3.21
"ENSG00000024048_UBR2"	1.16	1.58	2	1.7
"ENSG00000024422_EHD2"	8.26	9.67	16.67	17.45
"ENSG00000024526_DEPDC1"	0.48	0.35	1.27	1.36
"ENSG00000024862_CCDC28A"	1.44	1.16	2.08	1.87
"ENSG00000025039_RRAGD"	0.1	0.02	0.04	0.05
"ENSG00000025156_HSF2"	1.34	1.25	2.17	1.49
"ENSG00000025293_PHF20"	3.87	5.12	6.82	6.34
"ENSG00000025423_HSD17B6"	0	0.01	0.02	0
"ENSG00000025434_NR1H3"	1.32	1.28	2.16	1.62
"ENSG00000025708_TYMP"	0.24	0.2	0.27	0.16
"ENSG00000025770_NCAPH2"	4.77	4.3	8.32	6.34
"ENSG00000025772_TOMM34"	4.02	3.38	10.78	9.01
"ENSG00000025796_SEC63"	1.09	2.74	2.77	2.59
"ENSG00000025800_KPNA6"	8.19	7.98	11.9	11.52
"ENSG00000026025_VIM"	1089.86	996.61	1430.22	1254.1
"ENSG00000026036_RTEL1-TNFRSF6B"	0.29	0.36	0.35	0.58
"ENSG00000026103_FAS"	0.23	0.54	0.6	0.28
"ENSG00000026297_RNASET2"	2.25	1.78	2.42	2.17
"ENSG00000026508_CD44"	10.59	11.25	10.4	14.12
"ENSG00000026559_KCNG1"	1.68	0.97	1.12	1.04
"ENSG00000026652_AGPAT4"	1.2	1.41	1.74	1.59
"ENSG00000026751_SLAMF7"	0	0	0	0
"ENSG00000026950_BTN3A1"	1.49	0.88	1.52	1.32
"ENSG00000027001_MIPEP"	3.52	2.02	2.47	3.01
"ENSG00000027075_PRKCH"	14	16.04	16.22	14.86
"ENSG00000027644_INSRR"	0	0	0	0
"ENSG00000027697_IFNGR1"	1.91	2.23	3.95	2.9
"ENSG00000027847_B4GALT7"	8.1	7.01	11.33	9.28
"ENSG00000027869_SH2D2A"	0.14	0.11	0.05	0.05
"ENSG00000028116_VRK2"	1.83	3.78	3.33	3.01
"ENSG00000028137_TNFRSF1B"	2.7	1.93	5.44	5.28
"ENSG00000028203_VEZT"	4.18	6.22	9.87	8.53
"ENSG00000028277_POU2F2"	0.13	0.19	0.41	0.3
"ENSG00000028310_BRD9"	7.02	7.13	9.13	8.81
"ENSG00000028528_SNX1"	4.55	5.11	7.43	6.68
"ENSG00000028839_TBPL1"	4.35	4.35	6.42	5.03
"ENSG00000029153_ARNTL2"	2.42	2.63	4.67	3.11
"ENSG00000029363_BCLAF1"	2.85	5.6	7.39	5.86
"ENSG00000029364_SLC39A9"	8.46	8.69	12.21	10.88
"ENSG00000029534_ANK1"	0.04	0.05	0.18	0.3
"ENSG00000029559_IBSP"	0	0	0	0
"ENSG00000029639_TFB1M"	2.45	2.97	3.93	3.33
"ENSG00000029725_RABEP1"	2.15	2.6	4.45	4.31
"ENSG00000029993_HMGB3"	4.16	2.59	9.45	6.82
"ENSG00000030066_NUP160"	2.02	2.43	3.22	3.91
"ENSG00000030110_BAK1"	11.36	9.83	7.84	7.63
"ENSG00000030304_MUSK"	0	0	0	0
"ENSG00000030419_IKZF2"	0.04	0.05	0.05	0.15
"ENSG00000030582_GRN"	25.2	23.08	92.67	68.98
"ENSG00000031003_FAM13B"	1.06	2	2.21	2.11
"ENSG00000031081_ARHGAP31"	4.13	4.33	8.11	7.3
"ENSG00000031691_CENPQ"	0.1	0.09	0.2	0.26
"ENSG00000031698_SARS1"	80.6	65.44	65.45	62
"ENSG00000031823_RANBP3"	10.02	10.01	13.71	11.77
"ENSG00000032219_ARID4A"	0.19	0.91	1.69	1.38
"ENSG00000032389_EIPR1"	8.44	7.62	8.1	7.19
"ENSG00000032444_PNPLA6"	19.13	18.89	24.16	21.12
"ENSG00000032742_IFT88"	0.44	0.84	0.93	0.96
"ENSG00000033011_ALG1"	8.4	7.7	6.62	7.22
"ENSG00000033030_ZCCHC8"	0.97	1.27	2.29	2.12
"ENSG00000033050_ABCF2"	13.53	12.01	11.55	12.07
"ENSG00000033100_CHPF2"	15.45	18.63	22	18.42
"ENSG00000033122_LRRC7"	0.04	0.05	0.07	0.08
"ENSG00000033170_FUT8"	2.21	2.3	4.48	4.7
"ENSG00000033178_UBA6"	2.52	2.01	5.12	2.9
"ENSG00000033327_GAB2"	6.75	5.51	6.13	5.35
"ENSG00000033627_ATP6V0A1"	5.5	6.21	5.34	5.37
"ENSG00000033800_PIAS1"	0.98	2.26	3.26	3.81
"ENSG00000033867_SLC4A7"	1.91	3.34	3.47	3.51
"ENSG00000034053_APBA2"	2.69	3.49	2.7	2.58
"ENSG00000034152_MAP2K3"	1.62	2.77	3.38	2.96
"ENSG00000034239_EFCAB1"	0	0	0	0
"ENSG00000034510_TMSB10"	2632.72	2496.92	3322.94	2709.63
"ENSG00000034533_ASTE1"	0.55	0.83	0.98	1.02
"ENSG00000034677_RNF19A"	2.09	3.37	4.48	3.34
"ENSG00000034693_PEX3"	0.6	0.82	1.3	1.51
"ENSG00000034713_GABARAPL2"	16.69	15.37	17.86	16.21
"ENSG00000034971_MYOC"	0	0	0	0
"ENSG00000035115_SH3YL1"	1.22	2.1	2.78	3.67
"ENSG00000035141_FAM136A"	5.71	4.37	6.7	7.19
"ENSG00000035403_VCL"	35.02	40.21	50.6	51.53
"ENSG00000035499_DEPDC1B"	0.62	0.51	1.75	1.46
"ENSG00000035664_DAPK2"	0.12	0.25	0.23	0.17
"ENSG00000035681_NSMAF"	4.37	4.2	5.88	4.81
"ENSG00000035687_ADSS2"	5.38	6.07	10.25	8.42
"ENSG00000035720_STAP1"	0	0	0	0
"ENSG00000035862_TIMP2"	21.52	22.75	34.06	28.4
"ENSG00000035928_RFC1"	1.58	2.66	4.18	3.78
"ENSG00000036054_TBC1D23"	0.75	1.49	1.76	1.89
"ENSG00000036257_CUL3"	3.65	5.41	6.4	5.78
"ENSG00000036448_MYOM2"	0.28	0.54	0.19	0.14
"ENSG00000036473_OTC"	0	0	0	0
"ENSG00000036530_CYP46A1"	0	0.01	0	0.01
"ENSG00000036549_AC118549.1"	0.82	2.08	2.55	2.46
"ENSG00000036565_SLC18A1"	0	0	0	0
"ENSG00000036672_USP2"	0.09	0.04	0.16	0.11
"ENSG00000036828_CASR"	0	0	0	0
"ENSG00000037042_TUBG2"	1.47	1.68	2.27	2
"ENSG00000037241_RPL26L1"	13.54	12.25	16.22	16.03
"ENSG00000037280_FLT4"	2.33	2.1	7.44	4.94
"ENSG00000037474_NSUN2"	7.17	6.92	9.71	9.24
"ENSG00000037637_FBXO42"	2.24	2.8	3.35	2.5
"ENSG00000037749_MFAP3"	2.95	3.62	6.51	5.58
"ENSG00000037757_MRI1"	4.38	4.03	6.04	5.6
"ENSG00000037897_METTL1"	4.39	3.72	4.83	4.65
"ENSG00000037965_HOXC8"	0.01	0.02	0.01	0.01
"ENSG00000038002_AGA"	2.66	2.97	6.84	3.34
"ENSG00000038210_PI4K2B"	0.44	0.53	1.28	0.81
"ENSG00000038219_BOD1L1"	0.79	1.68	2.12	2.22
"ENSG00000038274_MAT2B"	10.84	11.43	19.23	16.96
"ENSG00000038295_TLL1"	0.03	0.13	0.2	0.05
"ENSG00000038358_EDC4"	20.69	20.21	20.58	18.84
"ENSG00000038382_TRIO"	15.77	28.51	26.4	26.41
"ENSG00000038427_VCAN"	0.19	1.1	2.09	0.57
"ENSG00000038532_CLEC16A"	2.72	5.11	4.87	3.95
"ENSG00000038945_MSR1"	0.03	0.17	0.3	0
"ENSG00000039068_CDH1"	0	0	0	0
"ENSG00000039123_MTREX"	1.14	2.11	3.02	3.48
"ENSG00000039139_DNAH5"	0.01	0.02	0.09	0.02
"ENSG00000039319_ZFYVE16"	0.43	1.09	1.58	1.82
"ENSG00000039523_RIPOR1"	3.45	8.36	9.25	11.68
"ENSG00000039537_C6"	0	0	0	0
"ENSG00000039560_RAI14"	11.94	20.71	25.72	23.31
"ENSG00000039600_SOX30"	0	0.01	0	0
"ENSG00000039650_PNKP"	7.32	10.22	9.95	9.69
"ENSG00000039987_BEST2"	0	0	0	0
"ENSG00000040199_PHLPP2"	0.73	0.87	0.94	1.07
"ENSG00000040275_SPDL1"	1.24	2.1	3.28	2.85
"ENSG00000040341_STAU2"	4.09	4.98	5.75	5.54
"ENSG00000040487_SLC66A1"	2.4	2.23	2.97	2.55
"ENSG00000040531_CTNS"	3.01	2.33	4.34	3.44
"ENSG00000040608_RTN4R"	0.06	0.1	0.11	0.14
"ENSG00000040633_PHF23"	23.9	20.21	21.83	20.08
"ENSG00000040731_CDH10"	0.01	0.01	0	0
"ENSG00000040933_INPP4A"	2.29	3.26	3.7	3.59
"ENSG00000041353_RAB27B"	0	0	0	0
"ENSG00000041357_PSMA4"	21.22	20.3	35.22	32.61
"ENSG00000041515_MYO16"	0	0	0	0
"ENSG00000041802_LSG1"	7.8	8.24	10.63	9.81
"ENSG00000041880_PARP3"	1.78	1.49	2.06	1.75
"ENSG00000041982_TNC"	0.54	0.18	0.47	0.59
"ENSG00000041988_THAP3"	5.82	6.46	6.79	5.47
"ENSG00000042062_RIPOR3"	0	0	0	0
"ENSG00000042088_TDP1"	5.14	3.86	6.5	6.16
"ENSG00000042286_AIFM2"	0.45	0.47	0.46	0.46
"ENSG00000042304_C2orf83"	0	0	0	0
"ENSG00000042317_SPATA7"	0.85	1.34	1.64	1.1
"ENSG00000042429_MED17"	3.76	4.34	5.14	5.07
"ENSG00000042445_RETSAT"	7.41	7.73	9	7.82
"ENSG00000042493_CAPG"	41.13	39.26	36.94	31.76
"ENSG00000042753_AP2S1"	85.33	74.57	94.09	73.15
"ENSG00000042781_USH2A"	0	0	0	0
"ENSG00000042813_ZPBP"	0	0	0	0
"ENSG00000042832_TG"	0.15	0.55	0.15	0.13
"ENSG00000042980_ADAM28"	0	0	0.05	0
"ENSG00000043039_BARX2"	0	0	0	0
"ENSG00000043093_DCUN1D1"	0.69	1.73	2.13	1.24
"ENSG00000043143_JADE2"	3.86	4.16	4.25	4.29
"ENSG00000043355_ZIC2"	0	0	0	0
"ENSG00000043462_LCP2"	0.08	0.06	0.06	0
"ENSG00000043514_TRIT1"	2.57	2.98	3.37	3.78
"ENSG00000043591_ADRB1"	0.01	0.01	0.02	0
"ENSG00000044012_GUCA2B"	0	0	0	0
"ENSG00000044090_CUL7"	7.88	7.55	8.95	8.67
"ENSG00000044115_CTNNA1"	89.12	96.89	107.49	104.27
"ENSG00000044446_PHKA2"	1.24	1.51	2.51	2.46
"ENSG00000044459_CNTLN"	0.28	0.57	0.82	0.83
"ENSG00000044524_EPHA3"	0	0	0	0
"ENSG00000044574_HSPA5"	25.17	26.61	42.84	46.94
"ENSG00000046604_DSG2"	0	0	0	0
"ENSG00000046647_GEMIN8"	4.28	5.8	4.55	3.46
"ENSG00000046651_OFD1"	0.68	0.76	1.07	1.31
"ENSG00000046653_GPM6B"	0	0.01	0.01	0
"ENSG00000046774_MAGEC2"	0	0	0	0
"ENSG00000046889_PREX2"	1.47	3.68	4.68	3.62
"ENSG00000047056_WDR37"	2.07	2.88	2.84	2.4
"ENSG00000047188_YTHDC2"	0.78	1.92	2.65	2.3
"ENSG00000047230_CTPS2"	1.84	1.87	2.52	2.58
"ENSG00000047249_ATP6V1H"	8.7	8.47	9.47	7.96
"ENSG00000047315_POLR2B"	8.88	10.67	17.53	12.99
"ENSG00000047346_FAM214A"	0.84	2.13	3.14	3.21
"ENSG00000047365_ARAP2"	0.04	0.04	0.02	0.05
"ENSG00000047410_TPR"	2.45	6.12	9.17	7.83
"ENSG00000047457_CP"	0	0	0	0
"ENSG00000047578_KIAA0556"	3.51	5.9	5.95	6.45
"ENSG00000047579_DTNBP1"	1.45	1.89	2.13	1.89
"ENSG00000047597_XK"	0.01	0	0	0
"ENSG00000047617_ANO2"	7.83	11.57	12.47	12.4
"ENSG00000047621_C12orf4"	0.73	1.2	1.67	1.75
"ENSG00000047634_SCML1"	0.27	0.28	0.63	0.47
"ENSG00000047644_WWC3"	6.07	6.6	8.44	7.47
"ENSG00000047648_ARHGAP6"	0.03	0.01	0.07	0.06
"ENSG00000047662_FAM184B"	0	0	0	0
"ENSG00000047849_MAP4"	16.77	20.28	30.86	32.2
"ENSG00000047932_GOPC"	0.86	1.4	1.87	1.66
"ENSG00000047936_ROS1"	0	0	0	0
"ENSG00000048028_USP28"	2.74	2.36	4.93	4.32
"ENSG00000048052_HDAC9"	0.22	0.91	0.4	0.28
"ENSG00000048140_TSPAN17"	14.06	12.89	14.53	13.81
"ENSG00000048162_NOP16"	11.73	9.87	11.13	10.96
"ENSG00000048342_CC2D2A"	2.92	3.35	5.52	5.07
"ENSG00000048392_RRM2B"	1.18	2	1.93	2.99
"ENSG00000048405_ZNF800"	0.75	1.44	1.57	1.7
"ENSG00000048462_TNFRSF17"	0	0	0	0
"ENSG00000048471_SNX29"	1.54	1.56	2.02	1.81
"ENSG00000048540_LMO3"	0	0.01	0.04	0
"ENSG00000048544_MRPS10"	3.44	3.22	6.13	5.8
"ENSG00000048545_GUCA1A"	0	0	0.02	0.01
"ENSG00000048649_RSF1"	1.31	3.07	3.97	3.59
"ENSG00000048707_VPS13D"	2.47	3.84	5.45	6.32
"ENSG00000048740_CELF2"	1.7	2.82	3.43	2.85
"ENSG00000048828_FAM120A"	16.74	20.8	27.98	26.52
"ENSG00000048991_R3HDM1"	1.04	1.54	2.45	3.45
"ENSG00000049089_COL9A2"	0.04	0.16	0.08	0.02
"ENSG00000049130_KITLG"	0.47	0.7	0.53	0.61
"ENSG00000049167_ERCC8"	1.25	1.49	1.95	2.29
"ENSG00000049192_ADAMTS6"	9.31	10.79	13.41	10.9
"ENSG00000049239_H6PD"	4.27	4.09	5.14	5.53
"ENSG00000049245_VAMP3"	20.67	22.3	31.92	27.22
"ENSG00000049246_PER3"	0.33	0.49	0.44	0.99
"ENSG00000049247_UTS2"	0	0	0	0
"ENSG00000049249_TNFRSF9"	0.08	0.05	0.02	0.03
"ENSG00000049283_EPN3"	0.02	0.02	0.03	0.05
"ENSG00000049323_LTBP1"	5.17	4.57	11.88	14.24
"ENSG00000049449_RCN1"	27.6	28.41	56.89	45.49
"ENSG00000049540_ELN"	0.98	0.22	7.02	14.33
"ENSG00000049541_RFC2"	6.22	4.75	9.63	9.01
"ENSG00000049618_ARID1B"	3.99	8.61	9.63	10.21
"ENSG00000049656_CLPTM1L"	36.01	34.33	34.85	30.25
"ENSG00000049759_NEDD4L"	3.71	4.59	4.77	4.23
"ENSG00000049768_FOXP3"	0	0	0	0
"ENSG00000049769_PPP1R3F"	0.2	0.31	0.36	0.31
"ENSG00000049860_HEXB"	10.19	9.19	16.15	12.43
"ENSG00000049883_PTCD2"	0.23	0.35	0.34	0.43
"ENSG00000050030_NEXMIF"	0	0	0	0
"ENSG00000050130_JKAMP"	2.21	3.16	5.83	4.44
"ENSG00000050165_DKK3"	36.43	39.69	45.44	44.87
"ENSG00000050327_ARHGEF5"	0.05	0.08	0.07	0.1
"ENSG00000050344_NFE2L3"	5.86	7.66	7.64	6.63
"ENSG00000050393_MCUR1"	1.8	1.81	2.38	2.27
"ENSG00000050405_LIMA1"	6.54	7.75	12.8	11.75
"ENSG00000050426_LETMD1"	3.07	3.39	5.88	5.04
"ENSG00000050438_SLC4A8"	0.36	0.51	0.62	0.7
"ENSG00000050555_LAMC3"	0.01	0	0.01	0
"ENSG00000050628_PTGER3"	0	0.01	0.02	0
"ENSG00000050730_TNIP3"	0.03	0.02	0.04	0.15
"ENSG00000050748_MAPK9"	2.65	2.57	3.39	3.22
"ENSG00000050767_COL23A1"	0.04	0.01	0.16	0.57
"ENSG00000050820_BCAR1"	20.12	23.89	24.76	18.23
"ENSG00000051009_FAM160A2"	2.44	2.75	3.4	3.28
"ENSG00000051108_HERPUD1"	12.94	7.26	16.08	11.42
"ENSG00000051128_HOMER3"	34.11	29.99	37.78	26.94
"ENSG00000051180_RAD51"	1.69	0.76	2.9	3.07
"ENSG00000051341_POLQ"	0.19	0.28	0.62	0.56
"ENSG00000051382_PIK3CB"	0.66	0.94	1.08	1.1
"ENSG00000051523_CYBA"	14.44	19.28	18.06	12.57
"ENSG00000051596_THOC3"	9.91	9.06	13.94	11.4
"ENSG00000051620_HEBP2"	10.39	14.54	15.95	14.93
"ENSG00000051825_MPHOSPH9"	0.61	1.48	2.59	2.78
"ENSG00000052126_PLEKHA5"	0.5	1.08	1.7	1.99
"ENSG00000052344_PRSS8"	0	0	0	0
"ENSG00000052723_SIKE1"	2.62	2.8	4.14	2.03
"ENSG00000052749_RRP12"	4.65	4.78	5.79	6
"ENSG00000052795_FNIP2"	0.65	0.61	1.32	1.16
"ENSG00000052802_MSMO1"	5.24	4.73	5.09	4.28
"ENSG00000052841_TTC17"	7.08	10.09	12.55	12.77
"ENSG00000052850_ALX4"	0	0	0	0
"ENSG00000053108_FSTL4"	0.19	0.1	0.17	0.17
"ENSG00000053254_FOXN3"	2.43	3.42	5.15	4.93
"ENSG00000053328_METTL24"	0	0.01	0	0
"ENSG00000053371_AKR7A2"	16.95	15.65	22.16	19.83
"ENSG00000053372_MRTO4"	15.69	12.22	13.11	15.14
"ENSG00000053438_NNAT"	9.75	6.21	11.07	9.56
"ENSG00000053501_USE1"	3.91	4.56	3.84	3.88
"ENSG00000053524_MCF2L2"	0.13	0.04	0.21	0.08
"ENSG00000053702_NRIP2"	0	0	0	0
"ENSG00000053747_LAMA3"	0.37	0.22	0.42	0.43
"ENSG00000053770_AP5M1"	1.5	2.1	3.55	2.51
"ENSG00000053900_ANAPC4"	0.61	1.13	2.09	1.48
"ENSG00000053918_KCNQ1"	0	0.01	0.04	0.02
"ENSG00000054116_TRAPPC3"	29.09	26.23	26.93	25.12
"ENSG00000054118_THRAP3"	13.74	15.25	21.77	21.2
"ENSG00000054148_PHPT1"	97.64	116.63	118.93	91.55
"ENSG00000054179_ENTPD2"	0	0	0	0
"ENSG00000054219_LY75"	0.05	0.13	0.13	0.03
"ENSG00000054267_ARID4B"	0.89	2.27	2.82	2.23
"ENSG00000054277_OPN3"	1.18	1.95	3.17	2.61
"ENSG00000054282_SDCCAG8"	2.4	3.13	3	3.42
"ENSG00000054356_PTPRN"	0.01	0.01	0.03	0
"ENSG00000054392_HHAT"	0.44	0.58	0.61	0.34
"ENSG00000054523_KIF1B"	2.83	3.95	4.51	4.4
"ENSG00000054598_FOXC1"	1.53	1.36	2.22	1.9
"ENSG00000054611_TBC1D22A"	5.03	4.35	5.68	5.4
"ENSG00000054654_SYNE2"	0.77	1.04	4.56	3.67
"ENSG00000054690_PLEKHH1"	0.06	0.06	0.07	0.15
"ENSG00000054793_ATP9A"	5.12	5.41	7.65	6.77
"ENSG00000054796_SPO11"	0	0	0	0
"ENSG00000054803_CBLN4"	0	0	0	0
"ENSG00000054938_CHRDL2"	0	0	0	0
"ENSG00000054965_FAM168A"	3.14	3.66	4.34	4.5
"ENSG00000054967_RELT"	1.17	1.15	1.86	1.45
"ENSG00000054983_GALC"	1.49	1.64	3.37	2.12
"ENSG00000055044_NOP58"	1.87	3.21	4.08	4.14
"ENSG00000055070_SZRD1"	8.12	7.22	25.34	25.86
"ENSG00000055118_KCNH2"	0.01	0.04	0.01	0.01
"ENSG00000055130_CUL1"	4.37	4.59	6.79	6.1
"ENSG00000055147_FAM114A2"	2.24	3.53	4.64	3.45
"ENSG00000055163_CYFIP2"	7.91	11.08	7.82	7.22
"ENSG00000055208_TAB2"	1.92	2.71	3.92	3.2
"ENSG00000055211_GINM1"	2.83	3.06	5.15	4.42
"ENSG00000055332_EIF2AK2"	0.84	2	2.23	1.96
"ENSG00000055483_USP36"	3.58	3.52	4.95	4.99
"ENSG00000055609_KMT2C"	1.39	4.31	4.09	4.26
"ENSG00000055732_MCOLN3"	0	0	0	0
"ENSG00000055813_CCDC85A"	0.6	1.88	1.78	1.09
"ENSG00000055917_PUM2"	2.32	3.74	5.53	5.75
"ENSG00000055950_MRPL43"	23.99	24.16	28.75	24.29
"ENSG00000055955_ITIH4"	0.06	0.1	0.19	0.29
"ENSG00000055957_ITIH1"	0	0	0	0
"ENSG00000056050_HPF1"	0.91	0.97	2.36	1.46
"ENSG00000056097_ZFR"	5.18	7.35	10.54	8.87
"ENSG00000056277_ZNF280C"	0.25	0.43	0.61	0.58
"ENSG00000056291_NPFFR2"	0.04	0.04	0	0.02
"ENSG00000056487_PHF21B"	0	0	0.01	0
"ENSG00000056558_TRAF1"	0.46	0.26	0.33	0.35
"ENSG00000056586_RC3H2"	4.4	4.86	7.65	6.51
"ENSG00000056736_IL17RB"	0	0	0.05	0.01
"ENSG00000056972_TRAF3IP2"	3.57	3.54	4.69	4.62
"ENSG00000056998_GYG2"	0	0.05	0.02	0.01
"ENSG00000057019_DCBLD2"	9.78	19.76	10.63	12.84
"ENSG00000057149_SERPINB3"	0	0	0	0
"ENSG00000057252_SOAT1"	1.49	1.87	3.17	2.68
"ENSG00000057294_PKP2"	0.42	0.67	0.55	0.48
"ENSG00000057468_MSH4"	0.01	0.02	0.03	0.03
"ENSG00000057593_F7"	0	0	0	0
"ENSG00000057608_GDI2"	47.33	42.91	70.67	61.23
"ENSG00000057657_PRDM1"	0.13	0.28	0.28	0.18
"ENSG00000057663_ATG5"	1.4	1.95	3.16	2.77
"ENSG00000057704_TMCC3"	1.15	1.36	2.23	2.01
"ENSG00000057757_PITHD1"	7.59	7.5	10.97	9.95
"ENSG00000057935_MTA3"	4.52	4.63	8.07	6.37
"ENSG00000058056_USP13"	0.98	1.06	2.15	1.95
"ENSG00000058063_ATP11B"	1.41	2.66	3.48	3.44
"ENSG00000058085_LAMC2"	0.58	0.57	2.54	0.41
"ENSG00000058091_CDK14"	3.28	4.29	6.44	5.58
"ENSG00000058262_SEC61A1"	61.34	59.38	82.77	78.68
"ENSG00000058272_PPP1R12A"	2.1	5	6.71	4.52
"ENSG00000058335_RASGRF1"	0.02	0.01	0	0
"ENSG00000058404_CAMK2B"	0.06	0.22	0.04	0.04
"ENSG00000058453_CROCC"	1.17	2.25	2.71	2.22
"ENSG00000058600_POLR3E"	5.31	5.66	6.65	7.59
"ENSG00000058668_ATP2B4"	3.67	5.49	10.66	9.27
"ENSG00000058673_ZC3H11A"	4.88	7.82	11.44	11.49
"ENSG00000058729_RIOK2"	0.58	0.97	1.59	1.28
"ENSG00000058799_YIPF1"	8.15	7.36	6.12	5.72
"ENSG00000058804_NDC1"	1.61	1.02	3.05	3.26
"ENSG00000058866_DGKG"	0.03	0.02	0	0.02
"ENSG00000059122_FLYWCH1"	6.24	7.21	7.16	5.6
"ENSG00000059145_UNKL"	1.44	1.88	2.16	2.84
"ENSG00000059377_TBXAS1"	0.41	0.36	0.23	0.28
"ENSG00000059378_PARP12"	12.74	9.86	15.54	16.78
"ENSG00000059573_ALDH18A1"	14.06	10.11	20	21.6
"ENSG00000059588_TARBP1"	1.24	1.38	1.51	1.59
"ENSG00000059691_GATB"	4.46	4.3	4.67	4.8
"ENSG00000059728_MXD1"	0.67	1.1	1.04	0.9
"ENSG00000059758_CDK17"	12.46	20.09	26.16	23.4
"ENSG00000059769_DNAJC25"	0.27	0.42	0.57	0.52
"ENSG00000059804_SLC2A3"	2.99	2.55	3.21	3.37
"ENSG00000059915_PSD"	0.01	0.1	0.02	0.02
"ENSG00000060069_CTDP1"	3.2	3.32	3.87	2.74
"ENSG00000060138_YBX3"	62.22	64.44	80.22	61.73
"ENSG00000060140_STYK1"	1.26	2.37	2.55	1.84
"ENSG00000060237_WNK1"	7.14	12.09	13.19	14.8
"ENSG00000060303_RPS17P5"	0	0.04	0	0
"ENSG00000060339_CCAR1"	4.26	7.31	10.07	10.32
"ENSG00000060491_OGFR"	6.51	7.2	7.61	6.09
"ENSG00000060558_GNA15"	0	0.02	0	0.02
"ENSG00000060566_CREB3L3"	0	0	0	0
"ENSG00000060642_PIGV"	1.5	1.07	1.67	1.21
"ENSG00000060656_PTPRU"	0.41	0.33	0.85	0.64
"ENSG00000060688_SNRNP40"	18.92	17.64	26.78	23.31
"ENSG00000060709_RIMBP2"	0	0	0	0
"ENSG00000060718_COL11A1"	0.03	0.03	0.05	0.02
"ENSG00000060749_QSER1"	0.58	1.1	1.56	1.9
"ENSG00000060762_MPC1"	4.87	4.13	5.11	4.98
"ENSG00000060971_ACAA1"	6.11	7.03	7	7.68
"ENSG00000060982_BCAT1"	14.81	16.29	23.58	27.73
"ENSG00000061273_HDAC7"	19.76	17.22	28.38	25.78
"ENSG00000061337_LZTS1"	0	0	0	0
"ENSG00000061455_PRDM6"	0.08	0.04	0	0.03
"ENSG00000061492_WNT8A"	0	0	0	0
"ENSG00000061656_SPAG4"	2.31	1.36	1.37	2.01
"ENSG00000061676_NCKAP1"	4.07	6.58	8.4	6.59
"ENSG00000061794_MRPS35"	6.11	5.26	7.72	6.78
"ENSG00000061918_GUCY1B1"	0.14	0.16	0.83	0.77
"ENSG00000061936_SFSWAP"	3	3.75	5.4	4.93
"ENSG00000061938_TNK2"	2.17	2.94	5.85	4.3
"ENSG00000061987_MON2"	1.36	3.06	3.94	3.9
"ENSG00000062038_CDH3"	0	0	0	0.01
"ENSG00000062096_ARSF"	0	0	0	0
"ENSG00000062194_GPBP1"	1.67	2.61	4.12	3.48
"ENSG00000062282_DGAT2"	0.81	0.67	0.34	0.54
"ENSG00000062370_ZNF112"	0.23	0.35	0.43	0.29
"ENSG00000062485_CS"	37.07	35.19	45.47	43.2
"ENSG00000062524_LTK"	0.01	0	0.06	0
"ENSG00000062582_MRPS24"	36.53	29.19	41.55	36.27
"ENSG00000062598_ELMO2"	8.29	7.75	8.5	7.64
"ENSG00000062650_WAPL"	1.58	2.25	3.7	2.87
"ENSG00000062716_VMP1"	33.29	40.56	47.88	43.82
"ENSG00000062725_APPBP2"	1.54	2.13	2.8	2
"ENSG00000062822_POLD1"	4.38	3.83	7.38	6.54
"ENSG00000063015_SEZ6"	0	0	0	0
"ENSG00000063046_EIF4B"	73.28	59.6	104.36	85.81
"ENSG00000063127_SLC6A16"	0.19	0.16	0.19	0.17
"ENSG00000063169_BICRA"	1.3	1.75	1.44	2.2
"ENSG00000063176_SPHK2"	2.3	2.6	3.52	3.3
"ENSG00000063177_RPL18"	553.4	536.16	575.1	445.87
"ENSG00000063180_CA11"	0.85	0.67	0.94	0.59
"ENSG00000063241_ISOC2"	17.69	12.84	19.03	15.45
"ENSG00000063244_U2AF2"	37.08	36.37	40.57	39.65
"ENSG00000063245_EPN1"	7.53	8.35	11.96	10.55
"ENSG00000063322_MED29"	3.83	3.54	5.53	4.55
"ENSG00000063438_AHRR"	0.12	0.48	0.54	0.47
"ENSG00000063515_GSC2"	0	0	0	0
"ENSG00000063587_ZNF275"	0.94	1.16	1.72	1.66
"ENSG00000063601_MTMR1"	2.52	3.32	3.93	3.57
"ENSG00000063660_GPC1"	1.25	1.59	1.4	2.1
"ENSG00000063761_ADCK1"	0.91	0.82	0.7	0.83
"ENSG00000063854_HAGH"	17.27	16.97	13.11	11.9
"ENSG00000063978_RNF4"	8.05	8.29	14.74	13.03
"ENSG00000064012_CASP8"	0.95	0.61	1.16	0.73
"ENSG00000064042_LIMCH1"	0.41	0.66	1.57	1.75
"ENSG00000064102_INTS13"	1.6	2.43	4	3.79
"ENSG00000064115_TM7SF3"	7.15	7.32	12.68	7.18
"ENSG00000064195_DLX3"	0	0	0	0
"ENSG00000064199_SPA17"	3.71	3.2	3.79	4.05
"ENSG00000064201_TSPAN32"	0.03	0	0	0
"ENSG00000064205_CCN5"	0.02	0.03	0.03	0.06
"ENSG00000064218_DMRT3"	0	0	0	0
"ENSG00000064225_ST3GAL6"	2.97	3.1	2.39	2.2
"ENSG00000064270_ATP2C2"	0	0	0	0
"ENSG00000064300_NGFR"	0	0	0.01	0.01
"ENSG00000064309_CDON"	0.49	0.47	0.69	0.9
"ENSG00000064313_TAF2"	1.7	4.23	4.16	3.69
"ENSG00000064393_HIPK2"	1.21	1.61	2.44	2.47
"ENSG00000064419_TNPO3"	6.82	6.96	10.72	9.37
"ENSG00000064489_BORCS8-MEF2B"	0.16	0.16	0.15	0.11
"ENSG00000064490_RFXANK"	76.18	72.88	55.31	54.44
"ENSG00000064545_TMEM161A"	4.1	4.02	3.93	4.31
"ENSG00000064547_LPAR2"	0.32	0.39	0.48	0.43
"ENSG00000064601_CTSA"	29.08	31.11	40.49	34.12
"ENSG00000064607_SUGP2"	4.51	5.68	7.94	7.97
"ENSG00000064651_SLC12A2"	1.6	1.78	2.61	1.83
"ENSG00000064652_SNX24"	1.65	1.4	1.89	2.01
"ENSG00000064655_EYA2"	0	0	0	0
"ENSG00000064666_CNN2"	67.45	71.57	91.46	72.12
"ENSG00000064687_ABCA7"	0.47	0.77	0.91	0.58
"ENSG00000064692_SNCAIP"	1.06	1.79	4.71	3.85
"ENSG00000064703_DDX20"	1.82	1.73	2.61	2.04
"ENSG00000064726_BTBD1"	3.76	5.21	6.94	5.63
"ENSG00000064763_FAR2"	4.7	3.75	6.94	7.13
"ENSG00000064787_BCAS1"	0	0	0	0
"ENSG00000064835_POU1F1"	0	0	0	0
"ENSG00000064886_CHI3L2"	0	0	0	0
"ENSG00000064932_SBNO2"	9.34	8.34	7.3	7.5
"ENSG00000064933_PMS1"	1.13	1.35	1.61	1.75
"ENSG00000064961_HMG20B"	15.05	17.96	21.75	17.7
"ENSG00000064989_CALCRL"	8.57	10.95	13.38	15.91
"ENSG00000064995_TAF11"	6.82	6.28	7.73	7.53
"ENSG00000064999_ANKS1A"	1.97	2.48	2.43	2.09
"ENSG00000065000_AP3D1"	19.28	20.05	22.99	21.07
"ENSG00000065029_ZNF76"	5.9	6.94	5.04	4.82
"ENSG00000065054_SLC9A3R2"	8.24	9.99	11.97	8.46
"ENSG00000065057_NTHL1"	6.67	5.89	6.27	5.79
"ENSG00000065060_UHRF1BP1"	0.86	0.82	1.35	1.18
"ENSG00000065135_GNAI3"	1.26	1.93	2.25	2.05
"ENSG00000065150_IPO5"	11.82	10.47	18.86	20.99
"ENSG00000065154_OAT"	13.65	14.85	20.28	17.61
"ENSG00000065183_WDR3"	1.66	2	3.31	3.03
"ENSG00000065243_PKN2"	1.27	1.94	3.03	2.35
"ENSG00000065268_WDR18"	6.55	7.5	8.53	6.31
"ENSG00000065308_TRAM2"	18.16	16.51	20.9	19.01
"ENSG00000065320_NTN1"	0.02	0.02	0.03	0.02
"ENSG00000065325_GLP2R"	0	0	0	0
"ENSG00000065328_MCM10"	0.49	0.33	2.01	1.43
"ENSG00000065357_DGKA"	12.03	14.51	14.92	12.61
"ENSG00000065361_ERBB3"	0.04	0.01	0.04	0.02
"ENSG00000065371_ROPN1"	0	0	0.01	0
"ENSG00000065413_ANKRD44"	0.37	0.45	1.15	1.42
"ENSG00000065427_KARS1"	40.77	35.21	40.49	37.8
"ENSG00000065457_ADAT1"	5.17	5.66	8.67	7.63
"ENSG00000065485_PDIA5"	6.59	6.64	10.96	9.34
"ENSG00000065491_TBC1D22B"	4.18	3.69	4.18	3.57
"ENSG00000065518_NDUFB4"	60.81	51.82	68.45	67.16
"ENSG00000065526_SPEN"	1.58	2.76	4.18	4.88
"ENSG00000065534_MYLK"	2.39	2.56	4.72	2.1
"ENSG00000065548_ZC3H15"	1.91	3.62	4.83	4.08
"ENSG00000065559_MAP2K4"	2.08	1.99	2.71	2.05
"ENSG00000065600_PACC1"	5.53	5.24	5.7	4.01
"ENSG00000065609_SNAP91"	0.05	0.03	0.2	0.33
"ENSG00000065613_SLK"	0.72	2.18	1.58	1.95
"ENSG00000065615_CYB5R4"	0.37	0.27	0.62	0.47
"ENSG00000065618_COL17A1"	0.73	0.27	0.17	0.5
"ENSG00000065621_GSTO2"	0.06	0.14	0.18	0.06
"ENSG00000065665_SEC61A2"	0.89	0.91	1.17	1.34
"ENSG00000065675_PRKCQ"	0.31	0.21	0.57	0.3
"ENSG00000065717_TLE2"	7.44	5.69	7.09	6.95
"ENSG00000065802_ASB1"	2.73	3.81	2.98	2.57
"ENSG00000065809_FAM107B"	11.19	17.44	17.96	15.44
"ENSG00000065833_ME1"	0.97	1.19	1.48	1.25
"ENSG00000065882_TBC1D1"	12.55	13.79	20.04	20.73
"ENSG00000065883_CDK13"	6.05	7.3	11.36	9.18
"ENSG00000065911_MTHFD2"	13.32	11.55	17.1	14.08
"ENSG00000065923_SLC9A7"	1.07	0.95	1.22	1.87
"ENSG00000065970_FOXJ2"	1.05	1	1.71	2.08
"ENSG00000065978_YBX1"	109.01	94.42	170.02	131.27
"ENSG00000065989_PDE4A"	0.54	0.64	0.7	0.89
"ENSG00000066027_PPP2R5A"	1.63	1.27	2.12	1.68
"ENSG00000066032_CTNNA2"	0	0	0	0
"ENSG00000066044_ELAVL1"	12.39	12.65	16.74	14.47
"ENSG00000066056_TIE1"	48.69	48.38	100.05	89.05
"ENSG00000066084_DIP2B"	3.14	3.14	5.04	4.86
"ENSG00000066117_SMARCD1"	10.54	10.07	16.63	17.47
"ENSG00000066135_KDM4A"	8.71	10.25	12.31	11.7
"ENSG00000066136_NFYC"	2.67	3.41	7.75	6.35
"ENSG00000066185_ZMYND12"	0.06	0.08	0.26	0.28
"ENSG00000066230_SLC9A3"	0.11	0.1	0.16	0.16
"ENSG00000066248_NGEF"	0.11	0.06	0.38	0.18
"ENSG00000066279_ASPM"	0.34	0.55	2.62	2
"ENSG00000066294_CD84"	0	0	0	0
"ENSG00000066322_ELOVL1"	47.15	40.99	41.09	37.32
"ENSG00000066336_SPI1"	0	0	0	0
"ENSG00000066379_ZNRD1"	17.31	13.11	15.92	15.81
"ENSG00000066382_MPPED2"	0	0	0	0
"ENSG00000066405_CLDN18"	0	0	0	0
"ENSG00000066422_ZBTB11"	0.51	0.93	1.27	1.17
"ENSG00000066427_ATXN3"	0.81	1.19	1.51	1.22
"ENSG00000066455_GOLGA5"	2.65	3.24	5.71	4.26
"ENSG00000066468_FGFR2"	0.01	0.07	0.05	0.01
"ENSG00000066557_LRRC40"	0.64	1.33	1.55	1.32
"ENSG00000066583_ISOC1"	6.15	4.66	9.87	9.03
"ENSG00000066629_EML1"	3.87	3.66	5.89	5.6
"ENSG00000066651_TRMT11"	0.27	0.84	0.89	0.77
"ENSG00000066654_THUMPD1"	0.89	1.68	2.7	2.07
"ENSG00000066697_MSANTD3"	11.24	10.74	14.33	12.48
"ENSG00000066735_KIF26A"	0.57	0.62	1.14	0.67
"ENSG00000066739_ATG2B"	0.87	1.94	2.09	2.53
"ENSG00000066777_ARFGEF1"	1.19	2.56	2.69	2.51
"ENSG00000066813_ACSM2B"	0	0	0	0
"ENSG00000066827_ZFAT"	1.82	1.78	2.36	2.15
"ENSG00000066855_MTFR1"	2.99	2.88	3.75	3.6
"ENSG00000066923_STAG3"	0.07	0.08	0.28	0.17
"ENSG00000066926_FECH"	2.32	2.93	4.2	2.48
"ENSG00000066933_MYO9A"	0.8	1.67	1.8	2.76
"ENSG00000067048_DDX3Y"	0.03	2.77	3.23	0.02
"ENSG00000067057_PFKP"	118.2	101.71	98.26	101.31
"ENSG00000067064_IDI1"	1.82	2.07	2.58	2.74
"ENSG00000067066_SP100"	9.1	14.07	18.43	17.88
"ENSG00000067082_KLF6"	9.28	13.62	11.06	9.86
"ENSG00000067113_PLPP1"	2.8	2.83	3.16	3.43
"ENSG00000067141_NEO1"	0	0.01	0.05	0.05
"ENSG00000067167_TRAM1"	8.85	9.41	16.11	12.28
"ENSG00000067177_PHKA1"	0.56	0.66	0.59	0.64
"ENSG00000067182_TNFRSF1A"	20.13	17.95	22.94	27.54
"ENSG00000067191_CACNB1"	0.48	0.78	1.13	1.05
"ENSG00000067208_EVI5"	2.41	3.55	3.68	4.21
"ENSG00000067221_STOML1"	2.14	2.95	3.26	2.94
"ENSG00000067225_PKM"	304.55	261.16	277.18	283.64
"ENSG00000067248_DHX29"	1.01	1.8	1.98	1.9
"ENSG00000067334_DNTTIP2"	1.06	2.25	2.18	1.99
"ENSG00000067365_METTL22"	7.38	7.23	8.31	7.09
"ENSG00000067369_TP53BP1"	5.94	6.97	11.08	11.72
"ENSG00000067445_TRO"	3.75	4.33	9.88	8.49
"ENSG00000067533_RRP15"	0.53	0.34	0.35	0.37
"ENSG00000067560_RHOA"	153.33	127.97	154.76	150.86
"ENSG00000067596_DHX8"	8.45	7.56	12.39	11.28
"ENSG00000067601_PMS2P4"	1.34	1.47	1.42	1.07
"ENSG00000067606_PRKCZ"	0.56	0.25	0.31	0.34
"ENSG00000067646_ZFY"	0	0.68	0.71	0
"ENSG00000067704_IARS2"	7.41	9.72	9.84	10.17
"ENSG00000067715_SYT1"	0.09	0.26	0.54	0.42
"ENSG00000067798_NAV3"	3.05	3.19	5.64	5.17
"ENSG00000067829_IDH3G"	18.16	16.89	18.87	17.06
"ENSG00000067836_ROGDI"	3.62	4.14	4.92	3.2
"ENSG00000067840_PDZD4"	0	0.03	0.03	0
"ENSG00000067842_ATP2B3"	0	0	0.03	0
"ENSG00000067900_ROCK1"	1.09	2.35	2.89	3.32
"ENSG00000067955_CBFB"	3.21	4.16	11.09	12.09
"ENSG00000067992_PDK3"	0.47	0.47	0.76	0.68
"ENSG00000068001_HYAL2"	71.42	63.76	76.48	71.15
"ENSG00000068024_HDAC4"	1.7	1.71	2.3	2.12
"ENSG00000068028_RASSF1"	3.79	3.7	5.84	4.85
"ENSG00000068078_FGFR3"	0.08	0.09	0.38	0.25
"ENSG00000068079_IFI35"	2.68	2.54	3.59	2.63
"ENSG00000068097_HEATR6"	1.74	1.46	2.06	1.87
"ENSG00000068120_COASY"	10.68	8.58	8.64	10.92
"ENSG00000068137_PLEKHH3"	1.57	1.46	1.77	1.83
"ENSG00000068305_MEF2A"	2.18	2.95	4.57	4.52
"ENSG00000068308_OTUD5"	12.28	12.04	12.44	11.1
"ENSG00000068323_TFE3"	6.61	6.37	7.6	7.8
"ENSG00000068354_TBC1D25"	1.49	1.69	3.23	2.26
"ENSG00000068366_ACSL4"	3.18	5.01	4.95	4.93
"ENSG00000068383_INPP5A"	7.4	6.65	6.48	7.22
"ENSG00000068394_GPKOW"	7.5	7.69	8.37	6.72
"ENSG00000068400_GRIPAP1"	5.03	7.12	6.96	6.21
"ENSG00000068438_FTSJ1"	15.44	14.72	16.93	16.54
"ENSG00000068489_PRR11"	2.38	1.59	5.63	5.16
"ENSG00000068615_REEP1"	0.03	0.01	0.08	0.15
"ENSG00000068650_ATP11A"	3.57	4.83	7.26	7.54
"ENSG00000068654_POLR1A"	3.39	3.3	4.51	4.12
"ENSG00000068697_LAPTM4A"	19.74	23.3	38.91	29.44
"ENSG00000068724_TTC7A"	1.33	0.96	1.79	1.92
"ENSG00000068745_IP6K2"	18.69	17.79	23.45	24.82
"ENSG00000068781_STON1-GTF2A1L"	0.01	0	0.02	0
"ENSG00000068784_SRBD1"	1.2	1.05	1.25	1.76
"ENSG00000068796_KIF2A"	0.86	1.34	2.09	1.91
"ENSG00000068831_RASGRP2"	0.07	0.05	0.05	0.07
"ENSG00000068878_PSME4"	3.35	5.95	7.67	8.5
"ENSG00000068885_IFT80"	0.5	1.49	1.51	1.1
"ENSG00000068903_SIRT2"	19.66	19.29	19.41	17.31
"ENSG00000068912_ERLEC1"	2.88	3.39	6.28	5.36
"ENSG00000068971_PPP2R5B"	2.81	3.36	4.78	2.65
"ENSG00000068976_PYGM"	0.11	0.01	0.02	0.02
"ENSG00000068985_PAGE1"	0	0	0	0
"ENSG00000069011_PITX1"	0.01	0	0	0
"ENSG00000069018_TRPC7"	0	0	0	0
"ENSG00000069020_MAST4"	8.64	12.89	18.14	16.92
"ENSG00000069122_ADGRF5"	0.43	0.26	0.78	0.45
"ENSG00000069188_SDK2"	0	0.01	0	0.01
"ENSG00000069206_ADAM7"	0	0	0	0
"ENSG00000069248_NUP133"	2.47	2.53	3.64	3.09
"ENSG00000069275_NUCKS1"	5.76	6.4	13.94	12.2
"ENSG00000069329_VPS35"	5.13	7.6	8.76	7.74
"ENSG00000069345_DNAJA2"	10.42	9.67	11.79	10.43
"ENSG00000069399_BCL3"	1.51	1.43	1.74	1.79
"ENSG00000069424_KCNAB2"	0.99	0.81	1.3	0.78
"ENSG00000069431_ABCC9"	0	0	0	0
"ENSG00000069482_GAL"	0.29	0.21	0.1	0.17
"ENSG00000069493_CLEC2D"	0	0.06	0.04	0.1
"ENSG00000069509_FUNDC1"	1.27	1.47	2.35	2.04
"ENSG00000069535_MAOB"	0	0	0.01	0
"ENSG00000069667_RORA"	1.42	1.41	2.72	3.31
"ENSG00000069696_DRD4"	0	0	0.01	0
"ENSG00000069702_TGFBR3"	0.54	0.79	1.08	0.76
"ENSG00000069764_PLA2G10"	0	0	0	0
"ENSG00000069812_HES2"	3.62	4.11	2.82	2.33
"ENSG00000069849_ATP1B3"	9.46	9.14	21.05	17.19
"ENSG00000069869_NEDD4"	1.23	2.3	2.6	2.04
"ENSG00000069943_PIGB"	1.48	1.61	2.35	2.48
"ENSG00000069956_MAPK6"	0.67	0.97	1.9	1.95
"ENSG00000069966_GNB5"	2.36	2.43	3.19	2.54
"ENSG00000069974_RAB27A"	0.73	1.08	1.03	0.99
"ENSG00000069998_HDHD5"	8.14	6.58	7.2	6.81
"ENSG00000070010_UFD1"	27.89	26.72	31.95	28.22
"ENSG00000070018_LRP6"	1.58	1.86	3.63	3.29
"ENSG00000070019_GUCY2C"	0	0	0	0
"ENSG00000070031_SCT"	0	0	0	0
"ENSG00000070047_PHRF1"	3.53	4.01	5.18	4.58
"ENSG00000070061_ELP1"	2.43	2.97	3.79	2.98
"ENSG00000070081_NUCB2"	3.28	5.45	6.38	5.57
"ENSG00000070087_PFN2"	13.07	13.29	18.88	17.41
"ENSG00000070159_PTPN3"	0	0	0.01	0.01
"ENSG00000070182_SPTB"	0.08	0.06	0.14	0.08
"ENSG00000070190_DAPP1"	0	0	0	0
"ENSG00000070193_FGF10"	0	0	0	0
"ENSG00000070214_SLC44A1"	2.58	2.79	5.57	4.54
"ENSG00000070269_TMEM260"	1.23	1.24	2.23	2
"ENSG00000070366_SMG6"	10.09	8.57	9.21	8.61
"ENSG00000070367_EXOC5"	1.21	1.36	3.87	2.17
"ENSG00000070371_CLTCL1"	0.89	1.03	1.09	1.02
"ENSG00000070388_FGF22"	0.01	0	0.03	0.03
"ENSG00000070404_FSTL3"	16.35	19.42	8.88	10.64
"ENSG00000070413_DGCR2"	5.42	5	9.67	7.16
"ENSG00000070423_RNF126"	4.18	4.78	5.42	5.66
"ENSG00000070444_MNT"	0.59	1.01	1.13	1.21
"ENSG00000070476_ZXDC"	2.42	2.95	3.27	2.64
"ENSG00000070495_JMJD6"	6.03	6.3	6.41	6.66
"ENSG00000070501_POLB"	7.94	6.11	9.54	7.43
"ENSG00000070526_ST6GALNAC1"	0.95	0.52	0.92	1.29
"ENSG00000070540_WIPI1"	12.32	11.12	19.21	17.53
"ENSG00000070601_FRMPD1"	0	0.06	0	0
"ENSG00000070610_GBA2"	11.38	14.76	13.1	14.75
"ENSG00000070614_NDST1"	5.52	5.95	8.55	7.29
"ENSG00000070669_ASNS"	7.43	6.47	13.32	11.06
"ENSG00000070718_AP3M2"	2.09	2.13	3.97	3.73
"ENSG00000070729_CNGB1"	0.01	0	0	0
"ENSG00000070731_ST6GALNAC2"	0.09	0.12	0.1	0.14
"ENSG00000070748_CHAT"	0	0	0	0
"ENSG00000070756_PABPC1"	103.16	142.11	197.34	191.54
"ENSG00000070759_TESK2"	0.52	0.52	0.78	0.58
"ENSG00000070761_CFAP20"	14.21	11.17	17.88	15.94
"ENSG00000070770_CSNK2A2"	8.03	8.74	13.11	10.5
"ENSG00000070778_PTPN21"	1.65	1.8	2.35	2.34
"ENSG00000070785_EIF2B3"	8.96	7.19	10.98	10.83
"ENSG00000070808_CAMK2A"	0	0	0	0
"ENSG00000070814_TCOF1"	3.74	3.48	5.75	5.6
"ENSG00000070831_CDC42"	85.09	86.91	122.26	103.66
"ENSG00000070882_OSBPL3"	2.79	3.39	2.28	3.57
"ENSG00000070886_EPHA8"	0	0	0	0
"ENSG00000070915_SLC12A3"	0	0	0	0
"ENSG00000070950_RAD18"	0.37	0.71	0.98	0.76
"ENSG00000070961_ATP2B1"	0.29	0.91	1.7	1.66
"ENSG00000070985_TRPM5"	0	0	0	0
"ENSG00000071051_NCK2"	4.59	4.25	6.7	4.34
"ENSG00000071054_MAP4K4"	19.89	20.47	32.88	32.4
"ENSG00000071073_MGAT4A"	0.51	0.85	1.93	1.48
"ENSG00000071082_RPL31"	200.08	232.49	330.27	225.53
"ENSG00000071127_WDR1"	105.05	97.78	99.68	83.48
"ENSG00000071189_SNX13"	0.91	1.51	1.85	1.39
"ENSG00000071203_MS4A12"	0	0	0	0
"ENSG00000071205_ARHGAP10"	4.07	3.61	4.54	4.12
"ENSG00000071242_RPS6KA2"	17.19	16.33	21.75	22.06
"ENSG00000071243_ING3"	0.9	1.09	2.05	1.8
"ENSG00000071246_VASH1"	6.12	4.54	8.05	9.64
"ENSG00000071282_LMCD1"	5.36	4.37	9.08	10.41
"ENSG00000071462_BUD23"	17.72	13.62	14.3	14.89
"ENSG00000071537_SEL1L"	3.48	4.64	5.92	5.44
"ENSG00000071539_TRIP13"	2.94	2.2	6.3	5.11
"ENSG00000071553_ATP6AP1"	25.98	26.74	34.32	26.65
"ENSG00000071564_TCF3"	14.46	14.43	24.47	17.97
"ENSG00000071575_TRIB2"	1.64	1.67	1.99	1.52
"ENSG00000071626_DAZAP1"	18.83	16.93	22.92	19.92
"ENSG00000071655_MBD3"	8.51	9.67	13.62	10.32
"ENSG00000071677_PRLH"	0	0	0	0
"ENSG00000071794_HLTF"	0.44	0.85	2.14	1.52
"ENSG00000071859_FAM50A"	26.33	28.49	29.76	25.97
"ENSG00000071889_FAM3A"	5.81	6.37	6.67	4.9
"ENSG00000071894_CPSF1"	13.23	14.76	19.91	16.39
"ENSG00000071909_MYO3B"	0.01	0	0	0
"ENSG00000071967_CYBRD1"	1.57	2.12	2.88	1.79
"ENSG00000071991_CDH19"	0	0	0	0
"ENSG00000071994_PDCD2"	16.27	14.77	16.31	13.82
"ENSG00000072041_SLC6A15"	0.05	0.24	0.12	0.13
"ENSG00000072042_RDH11"	8.76	9.84	12.19	11.51
"ENSG00000072062_PRKACA"	5.57	6.47	11.1	11.7
"ENSG00000072071_ADGRL1"	1.05	0.87	1.63	1.96
"ENSG00000072080_SPP2"	0	0.14	0	0
"ENSG00000072110_ACTN1"	98.34	105.23	124.09	124.29
"ENSG00000072121_ZFYVE26"	3.55	4.58	6.22	4.84
"ENSG00000072133_RPS6KA6"	0.07	0.11	0.18	0.06
"ENSG00000072134_EPN2"	3.95	5.48	6.63	6.47
"ENSG00000072135_PTPN18"	1.91	1.61	3.72	2.29
"ENSG00000072163_LIMS2"	1	1.08	2.9	1.93
"ENSG00000072182_ASIC4"	0	0.03	0.01	0
"ENSG00000072195_SPEG"	0.44	0.87	1.74	1.17
"ENSG00000072201_LNX1"	0.03	0.01	0.04	0.07
"ENSG00000072210_ALDH3A2"	3.56	3.13	4.81	4.15
"ENSG00000072274_TFRC"	5.01	6.37	7.37	7.46
"ENSG00000072310_SREBF1"	3.73	3.87	3.84	4.03
"ENSG00000072315_TRPC5"	0	0	0	0
"ENSG00000072364_AFF4"	6.65	7.55	11.5	8.49
"ENSG00000072401_UBE2D1"	1.36	1.46	1.26	1.4
"ENSG00000072415_MPP5"	0.81	1.29	1.66	1.48
"ENSG00000072422_RHOBTB1"	3.63	4.36	6.43	5.15
"ENSG00000072501_SMC1A"	3.47	3.43	5.96	7.49
"ENSG00000072506_HSD17B10"	38.57	33.09	35.27	31.71
"ENSG00000072518_MARK2"	3.28	3.34	4.58	5.23
"ENSG00000072571_HMMR"	0.31	0.48	1.45	1.58
"ENSG00000072609_CHFR"	5.95	8.53	9.92	8.9
"ENSG00000072657_TRHDE"	0	0	0	0
"ENSG00000072682_P4HA2"	14.85	16.03	15.35	13.83
"ENSG00000072694_FCGR2B"	0	0	0	0
"ENSG00000072736_NFATC3"	2.65	2.68	3.91	3.47
"ENSG00000072756_TRNT1"	0.92	1.73	2.21	2.9
"ENSG00000072778_ACADVL"	89.26	105.87	100.5	94.61
"ENSG00000072786_STK10"	3.68	4.57	3.85	4.19
"ENSG00000072803_FBXW11"	7.74	6.4	10.57	9.49
"ENSG00000072818_ACAP1"	0.29	0.2	0.44	0.74
"ENSG00000072832_CRMP1"	0.01	0.01	0.01	0.01
"ENSG00000072840_EVC"	2.11	2.22	2.95	3.39
"ENSG00000072849_DERL2"	12.92	12.25	17.08	14.62
"ENSG00000072858_SIDT1"	0.02	0.02	0.04	0.06
"ENSG00000072864_NDE1"	10.68	9.27	22.34	18.43
"ENSG00000072952_MRVI1"	0.02	0.01	0.01	0.02
"ENSG00000072954_TMEM38A"	0.89	1.22	1.18	0.93
"ENSG00000072958_AP1M1"	24.56	22.32	18.15	18.12
"ENSG00000073008_PVR"	51.95	54.35	46.59	46.9
"ENSG00000073050_XRCC1"	6.17	5.58	8.58	8.63
"ENSG00000073060_SCARB1"	2.9	3.19	5.32	6.02
"ENSG00000073067_CYP2W1"	0.01	0	0	0
"ENSG00000073111_MCM2"	5.81	4.18	12.26	10.88
"ENSG00000073146_MOV10L1"	6.56	6.66	13.26	12.95
"ENSG00000073150_PANX2"	0.04	0.09	0.21	0.09
"ENSG00000073169_SELENOO"	2.62	3.6	3.87	2.76
"ENSG00000073282_TP63"	0	0	0.02	0
"ENSG00000073331_ALPK1"	0.77	1.38	1.42	1.24
"ENSG00000073350_LLGL2"	0.97	1.1	1.14	0.84
"ENSG00000073417_PDE8A"	2.45	4.09	5.38	4.7
"ENSG00000073464_CLCN4"	3.78	4.55	4.37	4.08
"ENSG00000073536_NLE1"	4.04	4.85	4.41	3.6
"ENSG00000073578_SDHA"	35.67	27.76	29.29	29.26
"ENSG00000073584_SMARCE1"	9.98	10.39	16.64	15.32
"ENSG00000073598_FNDC8"	0	0.01	0	0
"ENSG00000073605_GSDMB"	0.25	0.83	1.17	0.97
"ENSG00000073614_KDM5A"	3.83	5.47	6.79	6.59
"ENSG00000073670_ADAM11"	0.04	0.07	0.16	0.03
"ENSG00000073711_PPP2R3A"	0.42	0.61	1.08	1.01
"ENSG00000073712_FERMT2"	4.84	6.11	8.78	7.75
"ENSG00000073734_ABCB11"	0.01	0.02	0.05	0.06
"ENSG00000073737_DHRS9"	0.01	0.01	0	0.03
"ENSG00000073754_CD5L"	0	0	0	0
"ENSG00000073756_PTGS2"	8.53	15.26	24.64	21.73
"ENSG00000073792_IGF2BP2"	7.96	11.69	10.24	11.47
"ENSG00000073803_MAP3K13"	1.49	2.27	2.52	3.18
"ENSG00000073849_ST6GAL1"	8.59	7	18.08	15.76
"ENSG00000073861_TBX21"	0	0	0	0
"ENSG00000073905_VDAC1P1"	0.12	0.23	0.08	0.1
"ENSG00000073910_FRY"	4.25	2.76	7.2	6.82
"ENSG00000073921_PICALM"	22.18	31.7	38.8	34.87
"ENSG00000073969_NSF"	3.84	4.3	5.86	5.14
"ENSG00000074047_GLI2"	0.04	0.05	0.13	0.25
"ENSG00000074054_CLASP1"	2.7	4.21	7.12	7.7
"ENSG00000074071_MRPS34"	25.78	26.28	24.57	19.74
"ENSG00000074181_NOTCH3"	0.25	0.61	0.46	0.47
"ENSG00000074201_CLNS1A"	13.43	9.79	21.51	16.98
"ENSG00000074211_PPP2R2C"	0.01	0	0.01	0
"ENSG00000074219_TEAD2"	31.94	29.8	35.7	34.63
"ENSG00000074266_EED"	1.11	1.56	2.08	1.51
"ENSG00000074276_CDHR2"	0	0	0.02	0
"ENSG00000074317_SNCB"	0.01	0	0	0
"ENSG00000074319_TSG101"	14.89	15.46	19.47	17.03
"ENSG00000074356_NCBP3"	2.55	2.77	4.42	4.2
"ENSG00000074370_ATP2A3"	0.64	0.37	0.52	0.68
"ENSG00000074410_CA12"	0.23	0.34	0.37	0.34
"ENSG00000074416_MGLL"	9.48	8.18	7.79	7.51
"ENSG00000074527_NTN4"	20.2	31.93	47.25	33.28
"ENSG00000074582_BCS1L"	19.13	16.99	19.57	18.79
"ENSG00000074590_NUAK1"	7.52	9.56	8.48	5.59
"ENSG00000074603_DPP8"	1.59	2.34	2.72	2.96
"ENSG00000074621_SLC24A1"	0.99	0.55	1.08	1.5
"ENSG00000074657_ZNF532"	2.29	3.6	4.6	4.08
"ENSG00000074660_SCARF1"	6.49	8.1	9.4	8.13
"ENSG00000074695_LMAN1"	3.02	5.14	8.05	7.52
"ENSG00000074696_HACD3"	9.92	9.9	16.58	14.21
"ENSG00000074706_IPCEF1"	0	0.01	0.05	0.25
"ENSG00000074755_ZZEF1"	4.4	5.76	7.33	8.14
"ENSG00000074771_NOX3"	0	0	0	0
"ENSG00000074800_ENO1"	588.77	455.41	445.01	452.33
"ENSG00000074803_SLC12A1"	0	0	0	0
"ENSG00000074842_MYDGF"	55.15	50.03	54.44	48.81
"ENSG00000074855_ANO8"	0.33	0.54	0.45	0.36
"ENSG00000074935_TUBE1"	1.19	1.85	1.74	2.42
"ENSG00000074964_ARHGEF10L"	1.58	2.03	1.51	1.3
"ENSG00000074966_TXK"	0.17	0.22	0.07	0.03
"ENSG00000075035_WSCD2"	0	0	0	0
"ENSG00000075043_KCNQ2"	0.03	0.03	0	0.02
"ENSG00000075073_TACR2"	0	0.01	0.02	0.02
"ENSG00000075089_ACTR6"	0.65	1.08	1.45	1.21
"ENSG00000075131_TIPIN"	0.59	0.74	1.42	1.05
"ENSG00000075142_SRI"	39.3	30.64	36.72	32.15
"ENSG00000075151_EIF4G3"	2.88	5.53	7.14	6.69
"ENSG00000075188_NUP37"	3.1	2.96	5.82	6.03
"ENSG00000075213_SEMA3A"	0.16	0.07	0.16	0.3
"ENSG00000075218_GTSE1"	1.73	1.29	5.61	5.33
"ENSG00000075223_SEMA3C"	0.09	0.13	0.19	0.19
"ENSG00000075234_TTC38"	7.92	4.58	9.38	10.87
"ENSG00000075239_ACAT1"	4.93	5.56	8.62	7.18
"ENSG00000075240_GRAMD4"	2.6	2.7	2.77	2.83
"ENSG00000075275_CELSR1"	1.11	0.99	2.97	2.68
"ENSG00000075290_WNT8B"	0	0	0	0
"ENSG00000075292_ZNF638"	4.05	8.93	11.53	11.5
"ENSG00000075303_SLC25A40"	0.53	0.5	1.04	0.81
"ENSG00000075336_TIMM21"	2.18	2.95	3.74	4.45
"ENSG00000075340_ADD2"	0.15	0.02	0.07	0.04
"ENSG00000075388_FGF4"	0	0	0	0
"ENSG00000075391_RASAL2"	0.89	1.43	1.92	1.75
"ENSG00000075399_VPS9D1"	1.11	1.37	3.03	2.06
"ENSG00000075407_ZNF37A"	0.28	0.85	1.17	1.38
"ENSG00000075413_MARK3"	7.15	9.22	12.56	11.28
"ENSG00000075415_SLC25A3"	209.68	181.29	200.41	166.08
"ENSG00000075420_FNDC3B"	11.23	18.85	28.34	28.23
"ENSG00000075426_FOSL2"	13.58	13.03	12.71	10.76
"ENSG00000075429_CACNG5"	0	0	0	0
"ENSG00000075461_CACNG4"	0	0	0	0
"ENSG00000075539_FRYL"	2.64	5.78	6.74	5.88
"ENSG00000075568_TMEM131"	1.23	2.57	2.3	2.09
"ENSG00000075618_FSCN1"	67.83	65.74	69.13	61.74
"ENSG00000075624_ACTB"	1855.22	1820.31	2343.28	2092.47
"ENSG00000075643_MOCOS"	0.16	0.23	0.07	0.1
"ENSG00000075651_PLD1"	2.7	3.56	4.16	3.7
"ENSG00000075673_ATP12A"	0	0	0	0
"ENSG00000075702_WDR62"	0.69	0.48	1.76	1.46
"ENSG00000075711_DLG1"	2.67	5.21	5.12	5.89
"ENSG00000075785_RAB7A"	9.58	11.98	14.66	14.66
"ENSG00000075790_BCAP29"	8.7	11.87	16.94	13.24
"ENSG00000075826_SEC31B"	0.34	0.85	1.05	1.04
"ENSG00000075856_SART3"	6.69	8.46	12.39	10.72
"ENSG00000075884_ARHGAP15"	0	0	0	0
"ENSG00000075886_TUBA3D"	0	0	0	0
"ENSG00000075891_PAX2"	0	0	0	0
"ENSG00000075914_EXOSC7"	9.89	9.36	9.41	9.96
"ENSG00000075945_KIFAP3"	2.33	2.79	3.14	2.58
"ENSG00000075975_MKRN2"	4.57	4.24	6.36	5.55
"ENSG00000076003_MCM6"	1.1	1.07	3.41	3.22
"ENSG00000076043_REXO2"	30.93	27.28	38.59	38.01
"ENSG00000076053_RBM7"	2.07	2.5	3.68	3.9
"ENSG00000076067_RBMS2"	9.88	11.44	14.57	14.54
"ENSG00000076108_BAZ2A"	3.91	5.09	8.39	9.28
"ENSG00000076201_PTPN23"	2	4.51	3.66	5.17
"ENSG00000076242_MLH1"	5.05	4.01	8.54	6.56
"ENSG00000076248_UNG"	5.24	4.63	7.22	6.77
"ENSG00000076258_FMO4"	0.07	0.17	0.16	0.17
"ENSG00000076321_KLHL20"	2.24	3.05	4.23	3.85
"ENSG00000076344_RGS11"	0.18	0.41	0.29	0.28
"ENSG00000076351_SLC46A1"	0.59	0.55	0.51	0.59
"ENSG00000076356_PLXNA2"	17.06	25.37	22.04	23.77
"ENSG00000076382_SPAG5"	6.43	5.06	15.34	14.44
"ENSG00000076513_ANKRD13A"	5.02	4.22	8.04	6.55
"ENSG00000076554_TPD52"	0.58	0.92	2.18	2.63
"ENSG00000076555_ACACB"	0.3	0.48	0.77	0.65
"ENSG00000076604_TRAF4"	11.31	11.25	16.3	11.93
"ENSG00000076641_PAG1"	0.01	0	0.05	0.01
"ENSG00000076650_GPATCH1"	0.99	0.99	1.65	1.36
"ENSG00000076662_ICAM3"	3.56	3.58	2.67	3.21
"ENSG00000076685_NT5C2"	6.3	6.22	10.29	9.36
"ENSG00000076706_MCAM"	89.29	105.34	130.53	106.99
"ENSG00000076716_GPC4"	0.08	0.12	0.18	0.43
"ENSG00000076770_MBNL3"	0.06	0.07	0.36	0.13
"ENSG00000076826_CAMSAP3"	0.03	0.09	0.19	0
"ENSG00000076864_RAP1GAP"	0.02	0.02	0.07	0
"ENSG00000076924_XAB2"	3.01	4.57	3.69	3.24
"ENSG00000076928_ARHGEF1"	10.02	8.69	11.6	10.33
"ENSG00000076944_STXBP2"	7.21	4.86	7.12	6.39
"ENSG00000076984_MAP2K7"	2.35	2.93	2.68	2.51
"ENSG00000077009_NMRK2"	0	0	0	0
"ENSG00000077044_DGKD"	2.01	2.39	2.17	2.36
"ENSG00000077063_CTTNBP2"	0.08	0.28	0.23	0.37
"ENSG00000077080_ACTL6B"	0	0	0	0
"ENSG00000077092_RARB"	5.54	7	9.18	8.37
"ENSG00000077097_TOP2B"	2.52	4.75	6.68	5.27
"ENSG00000077147_TM9SF3"	5.52	6.82	9.74	6.95
"ENSG00000077150_NFKB2"	4.08	3.36	3.88	2.25
"ENSG00000077152_UBE2T"	4.44	2.77	10.98	9.57
"ENSG00000077157_PPP1R12B"	0.88	1.47	2.61	2.56
"ENSG00000077232_DNAJC10"	4.67	7.08	12.69	8.68
"ENSG00000077235_GTF3C1"	16.48	17.97	18	20
"ENSG00000077238_IL4R"	11.07	11.22	20.92	17.39
"ENSG00000077254_USP33"	2.45	3.72	5.02	4.85
"ENSG00000077264_PAK3"	0.03	0.09	0.09	0.14
"ENSG00000077274_CAPN6"	0	0.02	0	0
"ENSG00000077279_DCX"	0	0	0	0
"ENSG00000077312_SNRPA"	23.05	19.06	28.43	27.21
"ENSG00000077327_SPAG6"	0	0.01	0	0.02
"ENSG00000077348_EXOSC5"	5.78	5.01	4.14	4.2
"ENSG00000077380_DYNC1I2"	13.32	15.97	22.26	20.92
"ENSG00000077420_APBB1IP"	0	0	0	0
"ENSG00000077454_LRCH4"	2.77	3.21	4.52	3.99
"ENSG00000077458_FAM76B"	0.41	0.95	1.68	1.83
"ENSG00000077463_SIRT6"	3.36	3.93	3.78	3.84
"ENSG00000077498_TYR"	0	0	0	0
"ENSG00000077514_POLD3"	0.7	0.7	2.01	2.28
"ENSG00000077522_ACTN2"	0.02	0.03	0.16	0.04
"ENSG00000077549_CAPZB"	25.11	25.61	31.7	28.53
"ENSG00000077585_GPR137B"	2.66	2.87	3.32	2.28
"ENSG00000077616_NAALAD2"	0.02	0.2	0.32	0.12
"ENSG00000077684_JADE1"	2.7	3.15	4.09	4.5
"ENSG00000077713_SLC25A43"	1.63	1.17	2.23	1.48
"ENSG00000077721_UBE2A"	7.96	8.89	11.58	10.18
"ENSG00000077782_FGFR1"	12.64	9.06	24.19	25.58
"ENSG00000077800_FKBP6"	0.01	0	0	0
"ENSG00000077935_SMC1B"	0	0	0	0
"ENSG00000077942_FBLN1"	0.16	0.45	0.95	0.32
"ENSG00000077943_ITGA8"	0.01	0.01	0.07	0.04
"ENSG00000077984_CST7"	0	0	0	0
"ENSG00000078018_MAP2"	0.86	1.3	2.82	2.2
"ENSG00000078043_PIAS2"	1.29	1.61	2.54	2.01
"ENSG00000078053_AMPH"	2.05	1.97	8.41	10.74
"ENSG00000078061_ARAF"	9.47	9.14	13.14	10.82
"ENSG00000078070_MCCC1"	3.29	2.54	3.73	4.34
"ENSG00000078081_LAMP3"	0.36	0.34	0.47	0.32
"ENSG00000078098_FAP"	0.04	0.07	0.12	0.09
"ENSG00000078114_NEBL"	0.04	0.03	0.09	0.11
"ENSG00000078124_ACER3"	1.16	1.23	1.79	1.51
"ENSG00000078140_UBE2K"	3.7	3.52	5.17	5.04
"ENSG00000078142_PIK3C3"	3.47	5.19	7.2	5.66
"ENSG00000078177_N4BP2"	0.07	0.15	0.44	0.35
"ENSG00000078237_TIGAR"	1.12	2.43	2.75	1.77
"ENSG00000078246_TULP3"	4.16	4.03	6.46	5.51
"ENSG00000078269_SYNJ2"	18.79	17.45	24.66	25.51
"ENSG00000078295_ADCY2"	0.01	0	0	0
"ENSG00000078304_PPP2R5C"	7.16	6.52	12.99	12.86
"ENSG00000078319_PMS2P1"	2.47	2.59	2.44	2.24
"ENSG00000078328_RBFOX1"	0	0	0	0
"ENSG00000078369_GNB1"	27.92	32.81	39.18	37.4
"ENSG00000078399_HOXA9"	10.29	12.28	11.53	10.1
"ENSG00000078401_EDN1"	156.64	187.56	227.92	171.52
"ENSG00000078403_MLLT10"	3.11	3.66	4.78	4.17
"ENSG00000078487_ZCWPW1"	0.17	0.23	0.3	0.25
"ENSG00000078549_ADCYAP1R1"	0	0	0	0
"ENSG00000078579_FGF20"	0	0.02	0.02	0
"ENSG00000078589_P2RY10"	0	0	0	0
"ENSG00000078596_ITM2A"	1.27	1.37	2.53	1.04
"ENSG00000078618_NRDC"	6.84	8.78	12.32	13.17
"ENSG00000078668_VDAC3"	21.24	16.25	27.47	24.5
"ENSG00000078674_PCM1"	2.84	5.28	8.41	9.12
"ENSG00000078687_TNRC6C"	1.25	2.44	3.09	2.91
"ENSG00000078699_CBFA2T2"	0.73	0.92	1.04	1.16
"ENSG00000078725_BRINP1"	0.01	0.02	0.07	0.01
"ENSG00000078747_ITCH"	4.49	6.22	10.18	8.49
"ENSG00000078795_PKD2L2"	0	0	0.01	0
"ENSG00000078804_TP53INP2"	1.66	2.64	3.27	2.85
"ENSG00000078808_SDF4"	31.45	33.11	37.9	33.49
"ENSG00000078814_MYH7B"	0	0	0	0
"ENSG00000078898_BPIFB2"	0	0	0	0
"ENSG00000078900_TP73"	0	0	0.03	0.01
"ENSG00000078902_TOLLIP"	3.54	3.95	5.03	4.05
"ENSG00000078967_UBE2D4"	3.34	3.52	3.92	3.03
"ENSG00000079101_CLUL1"	0	0	0.07	0
"ENSG00000079102_RUNX1T1"	2.32	3.85	8.6	9.95
"ENSG00000079112_CDH17"	0	0	0	0
"ENSG00000079134_THOC1"	1.21	2.68	3.38	3.49
"ENSG00000079150_FKBP7"	1.78	2.49	5.12	5.33
"ENSG00000079156_OSBPL6"	0.23	0.09	0.34	0.33
"ENSG00000079215_SLC1A3"	0.07	0.01	0.29	0.06
"ENSG00000079246_XRCC5"	40.97	39.26	62.32	56.15
"ENSG00000079257_LXN"	5.61	4.9	7.2	7.98
"ENSG00000079263_SP140"	0.02	0.06	0.03	0.21
"ENSG00000079277_MKNK1"	2.31	2.89	4.38	3.88
"ENSG00000079308_TNS1"	3.34	4.15	6.85	7.77
"ENSG00000079313_REXO1"	1.59	2	3.09	2.8
"ENSG00000079332_SAR1A"	7.83	8.01	13.62	10.95
"ENSG00000079335_CDC14A"	0.52	0.87	1.12	1.19
"ENSG00000079337_RAPGEF3"	4.43	3.8	4.78	5.03
"ENSG00000079385_CEACAM1"	0.09	0.28	0.31	0.65
"ENSG00000079387_SENP1"	0.93	1.04	2.43	2.19
"ENSG00000079393_DUSP13"	0.02	0	0	0
"ENSG00000079432_CIC"	2.46	3.7	6.89	6.63
"ENSG00000079435_LIPE"	0.36	0.78	0.61	0.75
"ENSG00000079459_FDFT1"	24.2	18.04	18.1	18.56
"ENSG00000079462_PAFAH1B3"	21.54	18.39	22.34	18.37
"ENSG00000079482_OPHN1"	0.45	0.96	1.6	1.06
"ENSG00000079557_AFM"	0	0	0	0
"ENSG00000079616_KIF22"	13.26	7.01	21.3	19.86
"ENSG00000079689_SCGN"	0	0.02	0	0
"ENSG00000079691_CARMIL1"	0.58	0.6	1.56	0.98
"ENSG00000079739_PGM1"	4.07	4.57	5.23	4.28
"ENSG00000079785_DDX1"	5.06	5.72	9.45	10.23
"ENSG00000079805_DNM2"	24.54	26.04	27.93	28.15
"ENSG00000079819_EPB41L2"	1.6	2.77	5.99	4.88
"ENSG00000079841_RIMS1"	0.78	0.79	1.37	0.6
"ENSG00000079931_MOXD1"	0.02	0	0.01	0.02
"ENSG00000079950_STX7"	4.85	5.31	7.87	5.55
"ENSG00000079974_RABL2B"	2.36	3.08	3.02	3.87
"ENSG00000079999_KEAP1"	29.4	24.6	25.93	23.32
"ENSG00000080007_DDX43"	0	0	0.03	0.01
"ENSG00000080031_PTPRH"	0.82	0.6	0.31	0.46
"ENSG00000080166_DCT"	0	0	0	0
"ENSG00000080189_SLC35C2"	6.39	6.18	6.02	5.94
"ENSG00000080200_CRYBG3"	0.39	0.95	1.33	1.39
"ENSG00000080224_EPHA6"	0.01	0.01	0.03	0.02
"ENSG00000080293_SCTR"	0	0	0.03	0
"ENSG00000080298_RFX3"	0.29	0.44	0.74	0.42
"ENSG00000080345_RIF1"	0.63	1.48	2.19	1.65
"ENSG00000080371_RAB21"	4.43	4.39	7.29	5.63
"ENSG00000080493_SLC4A4"	0	0.01	0.02	0
"ENSG00000080503_SMARCA2"	3.33	5.07	8.91	7.18
"ENSG00000080511_RDH8"	0	0	0	0
"ENSG00000080546_SESN1"	2.6	4.22	3.85	2.86
"ENSG00000080561_MID2"	2.9	2.79	4.15	3.81
"ENSG00000080572_PIH1D3"	0	0	0	0
"ENSG00000080573_COL5A3"	0	0	0	0
"ENSG00000080603_SRCAP"	2	3.02	4.73	4.27
"ENSG00000080608_PUM3"	1.63	3.14	3	3.53
"ENSG00000080618_CPB2"	0	0	0	0
"ENSG00000080644_CHRNA3"	0	0	0	0
"ENSG00000080709_KCNN2"	0.06	0.03	0.04	0.03
"ENSG00000080802_CNOT4"	1.38	1.6	2.21	2.08
"ENSG00000080815_PSEN1"	7.2	7.14	8.08	7.92
"ENSG00000080819_CPOX"	1.85	1.85	2.94	2.08
"ENSG00000080822_CLDND1"	2.58	3.3	9.09	7.91
"ENSG00000080823_MOK"	1.66	1.23	2.26	1.89
"ENSG00000080824_HSP90AA1"	12.53	24.68	27.45	26.99
"ENSG00000080839_RBL1"	0.62	0.43	1.13	0.86
"ENSG00000080845_DLGAP4"	8.44	9.85	11.92	13.6
"ENSG00000080854_IGSF9B"	0.03	0	0	0.01
"ENSG00000080910_CFHR2"	0	0	0	0
"ENSG00000080947_CROCCP3"	0.52	1.17	1.26	1.64
"ENSG00000080986_NDC80"	0.89	0.64	3.48	3.1
"ENSG00000081014_AP4E1"	0.29	0.47	0.57	0.52
"ENSG00000081019_RSBN1"	0.82	0.9	1.32	1.26
"ENSG00000081026_MAGI3"	0.64	0.85	1.43	1.33
"ENSG00000081041_CXCL2"	0.73	0.63	0.51	0.43
"ENSG00000081051_AFP"	0	0	0	0
"ENSG00000081052_COL4A4"	0.01	0.03	0.01	0.04
"ENSG00000081059_TCF7"	0.1	0.23	0.39	0.56
"ENSG00000081087_OSTM1"	0.67	0.94	1.58	1.93
"ENSG00000081138_CDH7"	0	0	0	0
"ENSG00000081148_IMPG2"	0.05	0.1	0.14	0.11
"ENSG00000081154_PCNP"	4.1	7.08	9.55	8.23
"ENSG00000081177_EXD2"	2.68	3.01	3.53	2.97
"ENSG00000081181_ARG2"	4.4	3.02	5.76	4.79
"ENSG00000081189_MEF2C"	1.3	1.52	2.38	2.24
"ENSG00000081237_PTPRC"	0	0	0	0.04
"ENSG00000081248_CACNA1S"	0	0	0	0
"ENSG00000081277_PKP1"	0.02	0	0	0
"ENSG00000081307_UBA5"	0.87	1.48	2.01	2.34
"ENSG00000081320_STK17B"	0.55	0.49	1.12	1.31
"ENSG00000081377_CDC14B"	0.16	0.39	0.28	0.34
"ENSG00000081386_ZNF510"	0.57	1.44	1.24	2.25
"ENSG00000081479_LRP2"	0	0	0	0
"ENSG00000081665_ZNF506"	0.17	0.33	0.6	0.15
"ENSG00000081692_JMJD4"	5.81	5.63	5.81	4.36
"ENSG00000081721_DUSP12"	2.5	3.1	4.1	3.76
"ENSG00000081760_AACS"	4.68	4.58	5.04	4.33
"ENSG00000081791_DELE1"	11.02	11.8	15.16	13.01
"ENSG00000081800_SLC13A1"	0	0	0	0
"ENSG00000081803_CADPS2"	1.24	1.24	2.07	1.74
"ENSG00000081818_PCDHB4"	0	0.01	0	0.06
"ENSG00000081842_PCDHA6"	0	0	0.01	0.01
"ENSG00000081853_PCDHGA2"	0.02	0.05	0.08	0.03
"ENSG00000081870_HSPB11"	1.94	2.53	4.96	4.22
"ENSG00000081913_PHLPP1"	0.51	0.55	1.17	1.07
"ENSG00000081923_ATP8B1"	4.68	6.41	8.98	7.94
"ENSG00000081985_IL12RB2"	0	0	0	0.01
"ENSG00000082014_SMARCD3"	4.25	5.22	3.94	4.37
"ENSG00000082068_WDR70"	4	4.4	6.83	5.97
"ENSG00000082074_FYB1"	0.01	0	0	0
"ENSG00000082126_MPP4"	1.46	1.67	1.47	1.32
"ENSG00000082146_STRADB"	4.06	3.99	3.82	2.81
"ENSG00000082153_BZW1"	14.48	24.85	34.62	29.83
"ENSG00000082175_PGR"	0	0	0	0
"ENSG00000082196_C1QTNF3"	0.07	0.19	0.12	0.25
"ENSG00000082212_ME2"	4.5	4.19	5.68	5.73
"ENSG00000082213_C5orf22"	1.23	1.23	2.57	1.67
"ENSG00000082258_CCNT2"	1.07	1.94	2.68	1.93
"ENSG00000082269_FAM135A"	0.26	0.41	0.6	0.9
"ENSG00000082293_COL19A1"	0	0	0	0
"ENSG00000082397_EPB41L3"	14.82	17.94	27.23	26.25
"ENSG00000082438_COBLL1"	0.66	1.25	1.74	2.43
"ENSG00000082458_DLG3"	0.31	0.39	0.69	0.57
"ENSG00000082482_KCNK2"	0	0.04	0.15	0.1
"ENSG00000082497_SERTAD4"	0.61	0.61	2.02	1.5
"ENSG00000082512_TRAF5"	0.54	0.72	1.14	1
"ENSG00000082515_MRPL22"	22.66	15.18	25.44	25.01
"ENSG00000082516_GEMIN5"	3.74	3.39	4.39	4.09
"ENSG00000082556_OPRK1"	0	0	0	0
"ENSG00000082641_NFE2L1"	20.53	23.79	42.02	31.99
"ENSG00000082684_SEMA5B"	0	0	0	0
"ENSG00000082701_GSK3B"	8.03	8.36	10.74	10.55
"ENSG00000082781_ITGB5"	16.71	15.02	21.78	18.7
"ENSG00000082805_ERC1"	1.87	3.1	4.38	3.79
"ENSG00000082898_XPO1"	6.12	9.71	13.3	12.12
"ENSG00000082929_LINC01587"	0	0	0	0
"ENSG00000082996_RNF13"	2.77	3.62	3.68	3.34
"ENSG00000083067_TRPM3"	0.01	0.04	0.01	0.02
"ENSG00000083093_PALB2"	0.65	0.84	1.23	1.26
"ENSG00000083097_DOP1A"	0.63	1.17	1.76	1.43
"ENSG00000083099_LYRM2"	1.22	1.2	2.04	1.99
"ENSG00000083123_BCKDHB"	0.75	0.86	1.09	1.22
"ENSG00000083168_KAT6A"	1.67	2.5	3.83	3.66
"ENSG00000083223_TUT7"	0.88	1.3	2.2	2.36
"ENSG00000083290_ULK2"	2.04	3.07	3.01	3.7
"ENSG00000083307_GRHL2"	0	0	0.01	0
"ENSG00000083312_TNPO1"	15.24	21.84	26.61	23.35
"ENSG00000083444_PLOD1"	44.95	49.35	79.79	69.12
"ENSG00000083454_P2RX5"	0	0.04	0	0.01
"ENSG00000083457_ITGAE"	6.19	6.23	8.54	6.7
"ENSG00000083520_DIS3"	0.75	1.5	1.98	1.73
"ENSG00000083535_PIBF1"	0.62	1.12	1.74	1.26
"ENSG00000083544_TDRD3"	0.79	1.27	1.51	1.74
"ENSG00000083622_AC000061.1"	0	0	0	0
"ENSG00000083635_NUFIP1"	0.45	0.51	0.63	0.54
"ENSG00000083642_PDS5B"	0.86	1.58	2.2	2.27
"ENSG00000083720_OXCT1"	2.92	2.94	6.39	6.61
"ENSG00000083750_RRAGB"	1.06	2.4	2.73	2.64
"ENSG00000083782_EPYC"	0.01	0	0.03	0
"ENSG00000083799_CYLD"	1.47	2.09	2.95	2.21
"ENSG00000083807_SLC27A5"	2.32	2.05	2.94	1.93
"ENSG00000083812_ZNF324"	1.02	1.35	1.39	1.24
"ENSG00000083814_ZNF671"	1.19	1.05	1.5	2.06
"ENSG00000083817_ZNF416"	1.55	1.58	1.97	1.47
"ENSG00000083828_ZNF586"	1.53	2.02	2.85	3.29
"ENSG00000083838_ZNF446"	1.49	1.45	1.76	2.16
"ENSG00000083844_ZNF264"	3	3.65	3.78	3.37
"ENSG00000083845_RPS5"	527.52	479.25	553.07	451.28
"ENSG00000083857_FAT1"	4.14	5.66	9.55	10.6
"ENSG00000083896_YTHDC1"	1.94	2.82	5.38	4.63
"ENSG00000083937_CHMP2B"	1.17	1.74	2.26	1.58
"ENSG00000084070_SMAP2"	2.17	2.4	2.85	3.05
"ENSG00000084072_PPIE"	15.43	14.7	13.78	13.82
"ENSG00000084073_ZMPSTE24"	3.97	4.71	5.06	5.07
"ENSG00000084090_STARD7"	12.43	10.66	24.5	22.79
"ENSG00000084092_NOA1"	4.15	4.08	6.61	5.3
"ENSG00000084093_REST"	1.43	2.39	3.43	3.04
"ENSG00000084110_HAL"	0.05	0.04	0.05	0.02
"ENSG00000084112_SSH1"	2.85	5.21	5.66	5.65
"ENSG00000084207_GSTP1"	601.27	684.57	597.89	554.39
"ENSG00000084234_APLP2"	68.89	79.48	112.91	88.95
"ENSG00000084444_FAM234B"	1.02	1.02	1.3	1.27
"ENSG00000084453_SLCO1A2"	0.01	0	0.15	0
"ENSG00000084463_WBP11"	3.75	3.7	7.52	6.36
"ENSG00000084623_EIF3I"	95.3	79.36	92.42	83.17
"ENSG00000084628_NKAIN1"	0.03	0	0.05	0.12
"ENSG00000084636_COL16A1"	0.43	0.45	0.44	0.22
"ENSG00000084652_TXLNA"	13.37	12.54	18.45	16.95
"ENSG00000084674_APOB"	0.01	0.01	0.01	0.02
"ENSG00000084676_NCOA1"	1.2	1.43	2.59	2.47
"ENSG00000084693_AGBL5"	9.64	8.5	12.66	10.7
"ENSG00000084710_EFR3B"	0.36	0.4	0.39	0.46
"ENSG00000084731_KIF3C"	6.57	5.67	7.25	6.36
"ENSG00000084733_RAB10"	9.54	9.48	14.91	12.48
"ENSG00000084734_GCKR"	0.36	0.35	0.21	0.06
"ENSG00000084754_HADHA"	34.94	30.55	43.44	37.32
"ENSG00000084764_MAPRE3"	0.83	1	0.98	1.11
"ENSG00000084774_CAD"	9.93	9.63	12.03	12.88
"ENSG00000085063_CD59"	251.04	249.36	341.93	308.86
"ENSG00000085117_CD82"	2.15	2.18	2.47	2.38
"ENSG00000085185_BCORL1"	0.36	0.67	0.96	0.79
"ENSG00000085224_ATRX"	1.42	3.92	5.05	5.36
"ENSG00000085231_AK6"	1.64	0.85	1.71	2.21
"ENSG00000085265_FCN1"	0	0	0	0
"ENSG00000085274_MYNN"	0.42	0.63	1.08	0.95
"ENSG00000085276_MECOM"	4.54	8.2	10.38	10.67
"ENSG00000085365_SCAMP1"	1.89	2.59	4.3	3.17
"ENSG00000085377_PREP"	3.56	4.07	6.4	5.36
"ENSG00000085382_HACE1"	0.34	0.62	1.04	0.87
"ENSG00000085415_SEH1L"	1.7	1.62	2.21	2.15
"ENSG00000085433_WDR47"	0.94	1.38	1.68	1.54
"ENSG00000085449_WDFY1"	4.76	5.87	9.12	7.35
"ENSG00000085465_OVGP1"	0.08	0.17	0.21	0.15
"ENSG00000085491_SLC25A24"	2.32	3.33	4.54	4.29
"ENSG00000085511_MAP3K4"	1.61	3.15	3.34	2.42
"ENSG00000085514_PILRA"	0.08	0.06	0.21	0.17
"ENSG00000085552_IGSF9"	0.02	0.02	0.04	0
"ENSG00000085563_ABCB1"	0.04	0.19	0.18	0.21
"ENSG00000085644_ZNF213"	0.6	0.68	0.83	0.72
"ENSG00000085662_AKR1B1"	17.36	11.83	17	14.18
"ENSG00000085719_CPNE3"	2.29	3.19	4.86	4.39
"ENSG00000085721_RRN3"	2.45	3.1	4.39	2.97
"ENSG00000085733_CTTN"	25.48	32.58	36.33	32.21
"ENSG00000085741_WNT11"	0.01	0	0.01	0.01
"ENSG00000085760_MTIF2"	1.25	1.62	2.23	2.2
"ENSG00000085788_DDHD2"	5.89	8.28	11.81	12.72
"ENSG00000085831_TTC39A"	0.14	0.03	0.08	0.02
"ENSG00000085832_EPS15"	2.31	3.47	4.71	3.58
"ENSG00000085840_ORC1"	0.66	0.35	1.57	1.68
"ENSG00000085871_MGST2"	7.36	5.76	8.91	7.03
"ENSG00000085872_CHERP"	1.23	2.37	3.13	3.1
"ENSG00000085978_ATG16L1"	5.12	5.42	5.98	4.95
"ENSG00000085982_USP40"	2.12	2.1	3.44	4.01
"ENSG00000085998_POMGNT1"	20.04	22.01	22.46	21.46
"ENSG00000085999_RAD54L"	0.52	0.68	1.81	1.97
"ENSG00000086015_MAST2"	4.67	4.48	4.93	5.49
"ENSG00000086061_DNAJA1"	13.24	15.58	23.76	19.84
"ENSG00000086062_B4GALT1"	5.36	5.52	9.11	9.53
"ENSG00000086065_CHMP5"	5.63	8.46	9.46	7.87
"ENSG00000086102_NFX1"	2.19	2.62	3.46	3.17
"ENSG00000086159_AQP6"	0	0	0	0
"ENSG00000086189_DIMT1"	3.9	2.88	3.92	4.42
"ENSG00000086200_IPO11"	9.48	9.57	9.84	8.75
"ENSG00000086205_FOLH1"	0.14	0.16	0.29	0.23
"ENSG00000086232_EIF2AK1"	6.72	6.85	10.74	10.58
"ENSG00000086288_NME8"	0	0	0	0
"ENSG00000086289_EPDR1"	0.11	0.15	0.08	0.27
"ENSG00000086300_SNX10"	0.08	0	0.03	0.09
"ENSG00000086475_SEPHS1"	9.54	8.07	13.03	13.22
"ENSG00000086504_MRPL28"	26.5	26.55	37.34	30.5
"ENSG00000086506_HBQ1"	0.1	0	0	0
"ENSG00000086544_ITPKC"	2.52	2.89	3.05	2.38
"ENSG00000086548_CEACAM6"	0	0	0	0
"ENSG00000086570_FAT2"	0	0	0	0
"ENSG00000086589_RBM22"	10.47	9.56	12.64	11.84
"ENSG00000086598_TMED2"	26.83	27.02	45.69	40.61
"ENSG00000086619_ERO1B"	0.29	0.45	0.63	0.63
"ENSG00000086666_ZFAND6"	5.12	7.31	9.75	8.68
"ENSG00000086696_HSD17B2"	0.1	0.16	0.18	0.07
"ENSG00000086712_TXLNG"	0.56	0.57	0.68	0.82
"ENSG00000086717_PPEF1"	0	0	0	0
"ENSG00000086730_LAT2"	0.2	0.14	0.16	0.18
"ENSG00000086758_HUWE1"	16.15	19.27	27.82	29.39
"ENSG00000086827_ZW10"	1.71	1.98	3.85	2.78
"ENSG00000086848_ALG9"	8.17	5.87	9.15	8.35
"ENSG00000086967_MYBPC2"	0	0	0	0
"ENSG00000086991_NOX4"	3.38	6.13	7.13	5.93
"ENSG00000087008_ACOX3"	6.67	6.53	6.6	5.39
"ENSG00000087053_MTMR2"	2.75	2.35	3.83	3.36
"ENSG00000087074_PPP1R15A"	20.87	18.09	22.57	20.13
"ENSG00000087076_HSD17B14"	1.82	2.69	2.34	2.48
"ENSG00000087077_TRIP6"	26.48	30.39	25.01	21.92
"ENSG00000087085_ACHE"	0.06	0.16	0.12	0.13
"ENSG00000087086_FTL"	1625.97	1128	1739.84	1531.11
"ENSG00000087087_SRRT"	24.69	24.92	30.06	31.17
"ENSG00000087088_BAX"	50.18	43.97	51.89	45.1
"ENSG00000087095_NLK"	3.37	4.1	5.07	4.07
"ENSG00000087111_PIGS"	10.82	9.68	13.39	11.76
"ENSG00000087116_ADAMTS2"	0	0.02	0	0
"ENSG00000087128_TMPRSS11E"	0	0	0	0
"ENSG00000087152_ATXN7L3"	10.43	9.63	15.33	15.66
"ENSG00000087157_PGS1"	5.31	5.8	7.13	5.67
"ENSG00000087191_PSMC5"	19.71	21	23.7	23.25
"ENSG00000087206_UIMC1"	5.68	7.01	9.92	9.05
"ENSG00000087237_CETP"	0.07	0.12	0.19	0.07
"ENSG00000087245_MMP2"	291.97	346.38	513.68	488.82
"ENSG00000087250_MT3"	0.03	0	0	0
"ENSG00000087253_LPCAT2"	7.82	9.91	19.13	16.41
"ENSG00000087258_GNAO1"	0.01	0	0.01	0
"ENSG00000087263_OGFOD1"	6.63	8.16	8.53	8.19
"ENSG00000087266_SH3BP2"	3.59	5.31	5.11	5.56
"ENSG00000087269_NOP14"	6.38	6.17	8.23	7.43
"ENSG00000087274_ADD1"	45.42	45.56	58.77	47.3
"ENSG00000087299_L2HGDH"	0.24	0.37	0.46	0.44
"ENSG00000087301_TXNDC16"	0.17	0.24	0.39	0.42
"ENSG00000087302_RTRAF"	19.08	19.91	41.7	36.17
"ENSG00000087303_NID2"	1.52	0.6	3.06	5.16
"ENSG00000087338_GMCL1"	0.39	0.68	1.01	0.86
"ENSG00000087365_SF3B2"	39.3	35.55	48.71	46.93
"ENSG00000087448_KLHL42"	1.93	2.46	3.51	2.99
"ENSG00000087460_GNAS"	181.63	200.6	265.74	225.26
"ENSG00000087470_DNM1L"	2.92	5.38	5.87	8.46
"ENSG00000087494_PTHLH"	1.51	1.47	1.54	2.01
"ENSG00000087495_PHACTR3"	0.01	0.03	0.02	0.02
"ENSG00000087502_ERGIC2"	1.71	1.59	3.73	3.16
"ENSG00000087510_TFAP2C"	0	0	0	0
"ENSG00000087586_AURKA"	3.44	1.49	12.09	11.37
"ENSG00000087589_CASS4"	0	0	0	0
"ENSG00000087842_PIR"	26.89	17.32	33.39	27.74
"ENSG00000087884_AAMDC"	25.39	21.96	25.04	23
"ENSG00000087903_RFX2"	4.14	4.14	5.39	5.36
"ENSG00000087995_METTL2A"	3.63	3.25	4.56	4.43
"ENSG00000088002_SULT2B1"	0.01	0	0	0
"ENSG00000088035_ALG6"	0.72	0.97	1.65	1.65
"ENSG00000088038_CNOT3"	3.44	4.86	6.72	5.29
"ENSG00000088053_GP6"	0.14	0.25	0.23	0.11
"ENSG00000088179_PTPN4"	0.9	2.07	1.93	2.86
"ENSG00000088205_DDX18"	1.71	2.58	3.86	4.31
"ENSG00000088247_KHSRP"	22.9	24.33	25.81	26.64
"ENSG00000088256_GNA11"	17.54	15.46	18.77	16.47
"ENSG00000088280_ASAP3"	5.02	5.26	6.3	4.87
"ENSG00000088298_EDEM2"	11.73	9.5	12.9	11.89
"ENSG00000088305_DNMT3B"	0.78	0.68	1.09	1.14
"ENSG00000088320_REM1"	0.1	0.09	0.1	0.03
"ENSG00000088325_TPX2"	7.57	5.01	19.87	18.82
"ENSG00000088340_FER1L4"	0.17	0.68	0.63	0.39
"ENSG00000088356_PDRG1"	2.84	2.9	3.27	3.13
"ENSG00000088367_EPB41L1"	2.34	2.82	2.46	2.19
"ENSG00000088386_SLC15A1"	0	0	0	0.01
"ENSG00000088387_DOCK9"	10.21	11.91	22.55	16.11
"ENSG00000088448_ANKRD10"	4.21	6.92	7.16	7.06
"ENSG00000088451_TGDS"	0.59	0.8	1.06	0.84
"ENSG00000088538_DOCK3"	0.03	0.04	0.03	0.02
"ENSG00000088543_C3orf18"	1.26	1.5	0.95	0.88
"ENSG00000088682_COQ9"	16.71	14.46	17.4	15.72
"ENSG00000088726_TMEM40"	0	0	0	0
"ENSG00000088727_KIF9"	3.41	3.01	3.63	2.87
"ENSG00000088756_ARHGAP28"	0.46	1.18	1.9	1.16
"ENSG00000088766_CRLS1"	6.06	4.47	7.47	6.07
"ENSG00000088782_DEFB127"	0	0	0	0
"ENSG00000088808_PPP1R13B"	1.07	1.61	2.26	2.24
"ENSG00000088812_ATRN"	3.37	3.63	5.6	5.25
"ENSG00000088826_SMOX"	6.42	5.37	4.47	3.19
"ENSG00000088827_SIGLEC1"	0	0	0	0
"ENSG00000088832_FKBP1A"	66.75	73.82	119.34	121.07
"ENSG00000088833_NSFL1C"	17.65	17.58	18.84	20.1
"ENSG00000088836_SLC4A11"	0.68	0.74	0.71	1.19
"ENSG00000088854_C20orf194"	1.3	2.02	2.05	1.73
"ENSG00000088876_ZNF343"	1.03	1.2	1.79	1.81
"ENSG00000088881_EBF4"	0.31	0.21	0.44	0.33
"ENSG00000088882_CPXM1"	0.23	0.22	0.78	0.52
"ENSG00000088888_MAVS"	6.23	6.02	7.36	6.79
"ENSG00000088899_LZTS3"	0.58	0.9	0.85	0.57
"ENSG00000088926_F11"	0	0	0	0
"ENSG00000088930_XRN2"	8.85	8.46	12.57	11.12
"ENSG00000088970_KIZ"	0.56	0.74	0.68	0.66
"ENSG00000088986_DYNLL1"	108.17	115.74	146.08	145.21
"ENSG00000088992_TESC"	0.07	0.01	0.06	0.14
"ENSG00000089006_SNX5"	8.96	7.89	17.42	14.09
"ENSG00000089009_RPL6"	223.63	211.58	364.69	311.31
"ENSG00000089012_SIRPG"	0	0	0	0
"ENSG00000089022_MAPKAPK5"	5.84	6.2	8.21	6.43
"ENSG00000089041_P2RX7"	0.17	0.15	0.59	0.18
"ENSG00000089048_ESF1"	0.11	0.36	0.44	0.52
"ENSG00000089050_RBBP9"	1.83	2.11	3.54	2.97
"ENSG00000089053_ANAPC5"	24.39	25.02	33.88	31.35
"ENSG00000089057_SLC23A2"	1.52	1.79	3.27	3.23
"ENSG00000089060_SLC8B1"	2.78	2.55	5.73	4.84
"ENSG00000089063_TMEM230"	16.96	16.33	23.32	20.12
"ENSG00000089091_DZANK1"	0.13	0.2	0.22	0.19
"ENSG00000089094_KDM2B"	4.13	4.29	5.39	5.24
"ENSG00000089101_CFAP61"	0	0.03	0.02	0
"ENSG00000089116_LHX5"	0	0	0	0
"ENSG00000089123_TASP1"	0.82	0.77	1.05	1.34
"ENSG00000089127_OAS1"	1.65	0.93	1.3	1.13
"ENSG00000089154_GCN1"	12.53	13.38	14.04	14.01
"ENSG00000089157_RPLP0"	1323.86	1279.53	1559.71	1342.09
"ENSG00000089159_PXN"	22.4	22.44	34.08	33.27
"ENSG00000089163_SIRT4"	0.31	0.49	0.25	0.24
"ENSG00000089169_RPH3A"	0	0	0	0
"ENSG00000089177_KIF16B"	0.34	0.56	0.79	0.76
"ENSG00000089195_TRMT6"	0.62	0.54	0.8	0.74
"ENSG00000089199_CHGB"	0	0.01	0.03	0.01
"ENSG00000089220_PEBP1"	48.87	41.67	54.54	45.31
"ENSG00000089225_TBX5"	0	0	0	0
"ENSG00000089234_BRAP"	2.22	2.15	3.62	3.17
"ENSG00000089248_ERP29"	23.58	20.39	29.18	26.17
"ENSG00000089250_NOS1"	0.03	0.07	0.2	0.06
"ENSG00000089280_FUS"	6.64	9.15	15.16	17.74
"ENSG00000089289_IGBP1"	11.77	10.53	14.29	10.38
"ENSG00000089327_FXYD5"	64.74	61.12	73.57	75.74
"ENSG00000089335_ZNF302"	0.37	1.07	1.21	1.59
"ENSG00000089351_GRAMD1A"	12.54	13.49	19.6	17.86
"ENSG00000089356_FXYD3"	0	0	0	0
"ENSG00000089472_HEPH"	2.29	2.92	2.15	3.62
"ENSG00000089486_CDIP1"	8.54	13.4	10.59	7.51
"ENSG00000089505_CMTM1"	0.09	0.35	0.68	0.09
"ENSG00000089558_KCNH4"	0	0	0	0
"ENSG00000089597_GANAB"	49.31	44.04	61.15	61.29
"ENSG00000089639_GMIP"	2.33	2.91	3.69	3.53
"ENSG00000089682_RBM41"	0.74	1.1	1.39	1.78
"ENSG00000089685_BIRC5"	11.97	5.81	22	20.16
"ENSG00000089692_LAG3"	0.09	0.08	0.2	0.25
"ENSG00000089693_MLF2"	36.29	37.39	39.57	33.61
"ENSG00000089723_OTUB2"	0.52	0.68	0.32	0.28
"ENSG00000089737_DDX24"	33.76	32.61	41.22	40.21
"ENSG00000089775_ZBTB25"	0.46	0.41	0.82	0.66
"ENSG00000089818_NECAP1"	4.29	4.5	6.24	6.63
"ENSG00000089820_ARHGAP4"	1.19	1.32	1.33	1.11
"ENSG00000089847_ANKRD24"	0.06	0.05	0.06	0.04
"ENSG00000089876_DHX32"	2.44	2.78	3.66	3.14
"ENSG00000089902_RCOR1"	1.71	2.35	3.22	3.23
"ENSG00000089916_GPATCH2L"	2.46	3.2	4.07	4.23
"ENSG00000090006_LTBP4"	4.76	6.65	16.39	14.76
"ENSG00000090013_BLVRB"	23.13	21.19	16.59	14.92
"ENSG00000090020_SLC9A1"	4.85	6.34	6.92	6.6
"ENSG00000090054_SPTLC1"	8.21	9.34	10.14	11.13
"ENSG00000090060_PAPOLA"	4.53	8.08	11.64	10.61
"ENSG00000090061_CCNK"	2.53	3.5	5.46	5.97
"ENSG00000090097_PCBP4"	15.35	19.34	16.25	11.94
"ENSG00000090104_RGS1"	0	0	0	0
"ENSG00000090238_YPEL3"	6.29	6.1	11.09	7.05
"ENSG00000090263_MRPS33"	7.61	6.38	9.57	10.66
"ENSG00000090266_NDUFB2"	90.47	90.01	80.26	68.59
"ENSG00000090273_NUDC"	19.97	18.42	21.48	20.06
"ENSG00000090316_MAEA"	10.97	13.07	13.61	11.12
"ENSG00000090339_ICAM1"	5.78	6.25	6.2	3.24
"ENSG00000090372_STRN4"	18.29	20.59	20.13	20.65
"ENSG00000090376_IRAK3"	0.22	0.13	0.46	0.36
"ENSG00000090382_LYZ"	0.01	0	0	0.04
"ENSG00000090402_SI"	0	0	0	0
"ENSG00000090432_MUL1"	5.23	6.14	7.74	5.33
"ENSG00000090447_TFAP4"	1.01	1.32	0.97	1.05
"ENSG00000090470_PDCD7"	2.31	2.14	4.05	2.93
"ENSG00000090487_SPG21"	13.67	12.41	15.95	15.06
"ENSG00000090512_FETUB"	0	0	0	0
"ENSG00000090520_DNAJB11"	9.2	9.62	12.09	9.66
"ENSG00000090530_P3H2"	0.99	0.64	1.43	1.53
"ENSG00000090534_THPO"	0	0	0.02	0
"ENSG00000090539_CHRD"	0.02	0.04	0.07	0.05
"ENSG00000090554_FLT3LG"	0.36	0.4	0.81	0.8
"ENSG00000090565_RAB11FIP3"	7.61	7.5	7.99	7.66
"ENSG00000090581_GNPTG"	4.3	6.26	7.48	5.81
"ENSG00000090612_ZNF268"	1.14	1.58	1.87	1.77
"ENSG00000090615_GOLGA3"	9.43	12.22	18.76	15.13
"ENSG00000090621_PABPC4"	17.35	15.69	37.12	35.14
"ENSG00000090659_CD209"	0	0	0	0
"ENSG00000090661_CERS4"	1.78	2.68	1.93	0.88
"ENSG00000090674_MCOLN1"	1.92	2.65	2.97	2.61
"ENSG00000090686_USP48"	4.9	7.08	10.51	10.42
"ENSG00000090776_EFNB1"	1.95	1.77	1.8	1.22
"ENSG00000090857_PDPR"	2.97	3.14	4.73	4.41
"ENSG00000090861_AARS1"	25.68	21.83	27.29	25.91
"ENSG00000090863_GLG1"	11.04	13.73	20.21	20.47
"ENSG00000090889_KIF4A"	1.76	1.33	5.24	4.47
"ENSG00000090905_TNRC6A"	2.38	5.45	5.22	6.55
"ENSG00000090924_PLEKHG2"	3.83	5.76	7.24	7.95
"ENSG00000090932_DLL3"	0.2	0.16	0.09	0.1
"ENSG00000090971_NAT14"	11.05	11.58	12.6	11.13
"ENSG00000090975_PITPNM2"	0.65	1.15	0.92	0.96
"ENSG00000090989_EXOC1"	1.99	3.24	3.41	3.12
"ENSG00000091009_RBM27"	0.79	1.75	2.07	1.61
"ENSG00000091010_POU4F3"	0	0	0	0
"ENSG00000091039_OSBPL8"	0.61	1.22	1.78	2.39
"ENSG00000091073_DTX2"	1.58	1.52	2.3	2.18
"ENSG00000091106_NLRC4"	0	0	0	0
"ENSG00000091127_PUS7"	1.68	1.92	3.95	3.21
"ENSG00000091128_LAMB4"	0.05	0.1	0.12	0.05
"ENSG00000091129_NRCAM"	4.41	7.97	6.56	7.2
"ENSG00000091136_LAMB1"	54.11	115.75	120.97	136.9
"ENSG00000091137_SLC26A4"	0.02	0.03	0.08	0
"ENSG00000091138_SLC26A3"	0	0	0.01	0
"ENSG00000091140_DLD"	1.58	2.6	2.82	2.75
"ENSG00000091157_WDR7"	0.97	1.3	1.91	2.6
"ENSG00000091164_TXNL1"	15.15	13.66	20.32	16.21
"ENSG00000091181_IL5RA"	0	0	0.01	0
"ENSG00000091262_ABCC6"	0.01	0.09	0.12	0.06
"ENSG00000091317_CMTM6"	3.83	4.06	6.62	5.36
"ENSG00000091409_ITGA6"	6.31	8.97	11.48	8.51
"ENSG00000091428_RAPGEF4"	1.14	1.11	3.29	3.78
"ENSG00000091436_MAP3K20"	1.06	1.01	2.19	2.33
"ENSG00000091482_SMPX"	0	0	0	0
"ENSG00000091483_FH"	16.46	14.72	17.73	15.64
"ENSG00000091490_SEL1L3"	10.27	11.33	20.13	14.36
"ENSG00000091513_TF"	0.04	0.03	0.11	0.13
"ENSG00000091527_CDV3"	18.62	16.33	24.13	20.05
"ENSG00000091536_MYO15A"	0.03	0.01	0.01	0
"ENSG00000091542_ALKBH5"	19.33	17.51	19.54	18.34
"ENSG00000091583_APOH"	0	0	0	0
"ENSG00000091592_NLRP1"	7.64	9.14	9.59	10.49
"ENSG00000091622_PITPNM3"	0.09	0.11	0.3	0.06
"ENSG00000091640_SPAG7"	21.06	23.52	24.18	24.21
"ENSG00000091651_ORC6"	1.43	1.15	4.02	3.61
"ENSG00000091656_ZFHX4"	0.05	0.09	0.14	0.02
"ENSG00000091664_SLC17A6"	0	0	0	0
"ENSG00000091704_CPA1"	0	0	0	0
"ENSG00000091732_ZC3HC1"	7.66	6.81	8.87	7.24
"ENSG00000091831_ESR1"	0	0	0.01	0.02
"ENSG00000091844_RGS17"	0.01	0.01	0.02	0.02
"ENSG00000091879_ANGPT2"	0.27	0.43	0.49	0.33
"ENSG00000091947_TMEM101"	5.49	5.51	9.49	7.89
"ENSG00000091972_CD200"	0.17	0.22	0.35	0.28
"ENSG00000091986_CCDC80"	12.26	8.56	17.05	18.76
"ENSG00000092009_CMA1"	0	0	0	0
"ENSG00000092010_PSME1"	42.71	32.98	38.36	30.5
"ENSG00000092020_PPP2R3C"	1.73	3	3.71	3.4
"ENSG00000092036_HAUS4"	6.7	5.08	9.8	7.73
"ENSG00000092051_JPH4"	0	0.01	0	0
"ENSG00000092054_MYH7"	0	0	0	0
"ENSG00000092067_CEBPE"	0	0	0	0
"ENSG00000092068_SLC7A8"	0.16	0.3	0.7	0.28
"ENSG00000092094_OSGEP"	6.51	6.02	8.74	8.02
"ENSG00000092096_SLC22A17"	0.86	0.92	1.22	1.4
"ENSG00000092098_RNF31"	8.29	8.38	13.34	12.5
"ENSG00000092108_SCFD1"	1.6	2.91	3.5	2.85
"ENSG00000092140_G2E3"	0.55	1.13	1.65	1.53
"ENSG00000092148_HECTD1"	6.39	12.71	13.21	11.71
"ENSG00000092199_HNRNPC"	199.22	171.59	209.21	210.15
"ENSG00000092200_RPGRIP1"	0	0	0	0
"ENSG00000092201_SUPT16H"	5.08	6.02	10.69	9.79
"ENSG00000092203_TOX4"	10.01	10.58	14.2	12.53
"ENSG00000092208_GEMIN2"	1.22	1.12	2.42	1.94
"ENSG00000092295_TGM1"	0.13	0.14	0.16	0.24
"ENSG00000092330_TINF2"	15.54	15.18	15.35	14.79
"ENSG00000092345_DAZL"	0	0	0	0
"ENSG00000092377_TBL1Y"	0	0	0	0
"ENSG00000092421_SEMA6A"	0.09	0.04	0.37	0.38
"ENSG00000092439_TRPM7"	1.03	1.8	1.71	2.73
"ENSG00000092445_TYRO3"	2.63	1.69	3.94	4.03
"ENSG00000092470_WDR76"	0.95	0.81	3.35	2.88
"ENSG00000092529_CAPN3"	0.07	0.19	0.14	0.24
"ENSG00000092531_SNAP23"	26.48	30.15	36.42	29.9
"ENSG00000092607_TBX15"	0	0	0	0
"ENSG00000092621_PHGDH"	24.86	17.6	24.53	28.02
"ENSG00000092758_COL9A3"	0.04	0.02	0.05	0.17
"ENSG00000092820_EZR"	12.93	12.05	17.8	14.35
"ENSG00000092841_MYL6"	1898.15	1922.55	1977.98	1678.24
"ENSG00000092847_AGO1"	2.63	2.5	4.14	4.06
"ENSG00000092850_TEKT2"	0.01	0	0.02	0
"ENSG00000092853_CLSPN"	0.18	0.23	1.27	0.97
"ENSG00000092871_RFFL"	2.88	2.25	3.87	3.25
"ENSG00000092929_UNC13D"	4.59	3.55	5.73	5.5
"ENSG00000092931_MFSD11"	4.64	4.48	6.58	6.23
"ENSG00000092964_DPYSL2"	10.97	10.96	20.87	15.88
"ENSG00000092969_TGFB2"	9.23	12.68	9.22	14.69
"ENSG00000092978_GPATCH2"	0.78	1.09	1.42	1.1
"ENSG00000093000_NUP50"	2.95	3.4	5.71	6.06
"ENSG00000093009_CDC45"	3.02	1.93	8.3	7.7
"ENSG00000093010_COMT"	41.09	51.21	60.76	46.12
"ENSG00000093072_ADA2"	1.18	0.25	2.1	1.44
"ENSG00000093100_AC016026.1"	0.76	0.79	1.31	1.37
"ENSG00000093134_VNN3"	0	0	0	0
"ENSG00000093144_ECHDC1"	0.9	1.68	1.78	1.99
"ENSG00000093167_LRRFIP2"	8.03	9.35	8.53	7.2
[truncated: 58,684 more rows]
