# Supplementary material for: Integrative Bioinformatics Analysis Reveals a Transcription Factor EB-Driven MicroRNA Regulatory Network in Endothelial Cells
Source: Int J Mol Sci. 2024 Jun 28;25(13):7123. doi: 10.3390/ijms25137123 (PMC11241138; doi:10.3390/ijms25137123)
Supplement: Supplementary file 1 [file ijms-25-07123-s001.zip › Supplementary_Table_S6.xlsx]

## Sheet: expressed_miRNA_norm_counts
miRNA	shRNA_TFEB_1(norm)	shRNA_TFEB_2(norm)	shRNA_TFEB_3(norm)	hv1(norm)	hv2(norm)	hv3(norm)
hsa-let-7a-2-3p	11.73	13.05	9.86	11.96	12.19	11.53
hsa-let-7a-3p	49.12	55.925	37.905	44.075	54.115	45.9
hsa-let-7a-5p	16261.8	15875.8	21779.3	21973.1	19811.7	18013.3
hsa-let-7b-3p	12.85	17.4	19.62	17.47	16.27	12.66
hsa-let-7b-5p	1347.55	1515.3	1639.69	1798.78	1921.4	1482.34
hsa-let-7c-3p	16.88	23.08	12.02	12.02	12.84	10.46
hsa-let-7c-5p	3244.36	2987.14	3050.15	3975.41	3738.47	3854.77
hsa-let-7d-3p	119.1	149.48	140.46	170.22	147.68	120.68
hsa-let-7d-5p	1029.21	1319.92	1601.53	1398.74	1354.24	1253.98
hsa-let-7e-3p	17.53	22.4	18.78	23.15	26.62	22.42
hsa-let-7e-5p	2797.45	3264.88	4661.96	4326.07	4055.12	3471.74
hsa-let-7f-1-3p	13.79	14.62	8.73	11.89	13.88	10.84
hsa-let-7f-2-3p	16.53	16.22	11.8	11.76	14.02	13.21
hsa-let-7f-5p	19186.9	14811.7	23631.6	21927.7	18378.4	18982.5
hsa-let-7g-3p	3.65	4.99	2.92	4.13	3.49	3.76
hsa-let-7g-5p	3518.29	2541.92	2453.51	3219.66	3193.24	3457.19
hsa-let-7i-3p	12.88	17.61	9.24	12.81	9.76	11.14
hsa-let-7i-5p	29637	23055.9	29093.7	29747.7	26864	29309.5
hsa-miR-100-3p	372.96	317.86	415.93	213.43	302.46	260.35
hsa-miR-100-5p	14422.9	16493.7	16846.2	16071	17916.4	15093.7
hsa-miR-101-3p	326.17	265.305	278.105	276.74	316.34	310.995
hsa-miR-101-5p	2.48	2.46	3.43	1.52	1.43	2.08
hsa-miR-10399-3p	3.88	3.24	2.7	3.34	2.77	3.54
hsa-miR-10399-5p	1.96	2.03	1.28	1.38	1.56	1.57
hsa-miR-103a-3p	3060.62	2544.04	2789.57	3090.34	2963.77	3148.62
hsa-miR-10401-3p	3.67	2.33	1.75	3.73	3.84	3.93
hsa-miR-10527-5p	2.92	1.94	2	3.8	3.32	3.11
hsa-miR-106a-5p	2.81	3.08	2.55	1.58	3.04	2.59
hsa-miR-106b-3p	509.43	407.72	390.7	507.48	341.62	495.96
hsa-miR-106b-5p	84.48	108.63	72.36	78.98	88.1	91.76
hsa-miR-107	574.58	493.89	497.48	532.61	442.72	542.61
hsa-miR-10a-3p	43.68	57.59	44.02	49.5	42.52	48.17
hsa-miR-10a-5p	27780.8	29433.2	25554.9	31948.1	28614.7	29851.8
hsa-miR-10b-3p	38.06	46.09	34.57	32.21	32.8	35.81
hsa-miR-10b-5p	85395.3	66392.6	74127.2	78064.6	77685.7	82639.5
hsa-miR-11399	0.66	0.27	0.39	0.96	0.75	1.31
hsa-miR-1180-3p	80.06	84.93	108.03	102.7	94.6	91.03
hsa-miR-1185-1-3p	29.99	31.45	26.36	41.19	42.61	49.76
hsa-miR-1185-2-3p	6.13	6.2	6.29	10.66	8.67	8.47
hsa-miR-1185-5p	4	3.69	2.71	4.12	4.53	5.01
hsa-miR-1197	4.19	4.08	4.17	4.85	5.73	7.91
hsa-miR-12135	34.79	43.63	58.21	46.81	47.79	40.68
hsa-miR-12136	21.46	29.76	25.26	22.3	30.63	31.52
hsa-miR-1226-5p	0.93	0.73	0.78	1.98	2.15	1.23
hsa-miR-1246	33.8	20.96	21.1	29.87	23.43	38.03
hsa-miR-1255a	4.78	8.89	12.93	7.31	7.47	4.83
hsa-miR-125a-3p	100.47	166.63	161.1	126.31	128.88	122.74
hsa-miR-125a-5p	3434.63	6720.16	5878.55	5189.38	5801.63	3577.33
hsa-miR-125b-1-3p	1179.48	1390.57	1278.34	1192.51	1274.67	1279.28
hsa-miR-125b-2-3p	1128.16	1097.82	1051.82	988.84	880.36	986.21
hsa-miR-125b-5p	1791.56	2837.57	2689.42	2107.18	2373.39	1793.93
hsa-miR-126-3p	14394.8	19428.7	18125.3	16332.7	15696.4	14285.3
hsa-miR-126-5p	53427.2	68601.2	57510.5	57294.6	63669.9	55091.8
hsa-miR-1260a	70.55	108.54	65.43	79.28	177.7	66.6
hsa-miR-1260b	83.36	132.58	73.11	93.7	208.8	77.31
hsa-miR-1262	13.32	12.93	18.62	13.98	10.91	14.74
hsa-miR-1267	1.22	1.73	0.76	0.88	0.65	1.28
hsa-miR-1268a	24.635	11.39	8.865	18.485	22.955	20.04
hsa-miR-1268b	24.93	11.56	8.97	18.63	23.07	20.21
hsa-miR-127-3p	17153.2	15819.9	11235.3	18147.7	17497.2	22428.5
hsa-miR-127-5p	44.06	32.93	22.53	34.48	34.57	48.56
hsa-miR-1271-5p	1.33	2.05	1.68	2.13	1.95	1.83
hsa-miR-1275	5.41	7.18	10.1	7.28	6.69	6.38
hsa-miR-1276	2.99	3.74	4.61	4.04	3.65	3.91
hsa-miR-1277-5p	3.86	3.92	2.5	2.57	3.41	4.51
hsa-miR-128-1-5p	28.81	23.42	34.78	36.89	34.92	32.76
hsa-miR-128-3p	296.44	351.55	456.54	409.435	323.155	307.03
hsa-miR-1285-3p	68.695	55.66	64.41	58.505	51.91	55.99
hsa-miR-1285-5p	1.54	2.03	2.28	1.6	1.89	1.69
hsa-miR-1287-5p	6.11	4.63	5.8	5.49	5.87	5.52
hsa-miR-129-5p	2.01	2.12	0.27	1.45	0.41	1.67
hsa-miR-1292-5p	1.59	2.19	2.73	1.82	2.46	1.19
hsa-miR-1293	1.29	1.12	3.65	1.41	1.22	1.75
hsa-miR-1294	7.21	6.18	6.14	9.28	7.96	8.22
hsa-miR-1296-5p	36.31	49.72	34.73	41.06	38.4	37.27
hsa-miR-1299	0.47	0.59	0.06	0.53	0.01	1.07
hsa-miR-1301-3p	14.73	14.09	11.39	17.75	13.91	16.32
hsa-miR-1303	5.66	5.2	7.87	8.54	9.45	7.36
hsa-miR-1304-3p	90.28	122.41	145.83	125.87	114.52	106.19
hsa-miR-1304-5p	0.79	2.1	1.47	0.83	0.9	1.31
hsa-miR-1306-3p	1.54	1.28	2.08	1.47	1.24	1.76
hsa-miR-1307-3p	263.11	280.5	251.45	332.91	301.75	309.41
hsa-miR-1307-5p	237.9	275.3	198.67	171.74	143.28	122.22
hsa-miR-130a-3p	630.43	701	583.99	579.68	543.74	630.55
hsa-miR-130a-5p	1.2	1.14	1.08	0.83	0.99	0.98
hsa-miR-130b-3p	1110.12	1130.02	1228.72	1119.15	1075.11	1120.17
hsa-miR-130b-5p	64.46	88.26	85.37	89.05	84.69	60.84
hsa-miR-132-3p	36.37	41.6	47.75	34.36	36.41	34.03
hsa-miR-132-5p	2.6	3.72	3.26	2.39	3.4	1.82
hsa-miR-134-3p	1.59	1.78	0.87	1.71	1.8	1.73
hsa-miR-134-5p	226.66	198.26	123.75	237.26	248.19	303.73
hsa-miR-1343-3p	2.25	1.41	1.37	1.49	1.96	1.97
hsa-miR-136-3p	307.26	240.43	195.62	236.99	273.4	314.05
hsa-miR-136-5p	8.33	7.44	3.72	4.63	6.25	7.98
hsa-miR-137-3p	21.05	17.29	14.9	12.64	14.96	18.26
hsa-miR-138-1-3p	0.1	1.37	1.29	0.75	0.11	0.3
hsa-miR-138-5p	2.34	5.19	1.66	4.335	1.91	2.09
hsa-miR-139-5p	5.95	4.84	3.04	3.89	4.56	5.42
hsa-miR-140-3p	774.48	623.8	751.76	818.21	763.86	770.28
hsa-miR-140-5p	20.58	26.21	18.54	24.62	20.53	20.25
hsa-miR-142-5p	1.13	4.11	0.89	1.08	0.81	0.72
hsa-miR-143-3p	500.47	395.66	528.12	776.51	978.16	836.75
hsa-miR-144-3p	0	1.19	0.16	0.07	0.07	0
hsa-miR-145-3p	0.52	1.09	0.73	1.32	1.31	0.66
hsa-miR-145-5p	1.22	2.24	2.96	2.13	4.12	1.87
hsa-miR-1468-5p	4.19	4.95	10.81	6.63	6.11	4.15
hsa-miR-146a-5p	1362.25	1108.01	1422.24	1489.39	1613.02	1304.1
hsa-miR-146b-3p	1.62	1.05	1.79	1.18	1.01	1.07
hsa-miR-146b-5p	140.08	112.1	120.13	120.72	123.12	126.06
hsa-miR-147b-3p	1	0.78	0.32	0.48	0.23	1.02
hsa-miR-148a-3p	1228.77	1321.47	947.93	1420	1145.57	1279.86
hsa-miR-148a-5p	21.94	21.51	23.98	33.18	29.12	30.45
hsa-miR-148b-3p	1151.83	1214.91	1194.84	1584.01	1517.31	1450.49
hsa-miR-148b-5p	62.31	54.9	50.63	70.24	75.68	69.74
hsa-miR-149-5p	34.78	31.82	33.1	25.85	34.37	30.66
hsa-miR-150-5p	1.05	1.14	0.44	0.7	0.44	0.64
hsa-miR-151a-3p	15052.6	13298.8	14857.1	15683.1	14796.8	15213.5
hsa-miR-151a-5p	5002.19	7090.09	6710.48	5864.49	5739.63	5397.86
hsa-miR-151b	2630.72	3673.37	3542.97	3096.12	3023.39	2845.3
hsa-miR-152-3p	77.65	80.12	52.16	81.85	62.77	88.25
hsa-miR-152-5p	18.17	13.32	10.75	21.2	18.2	25.65
hsa-miR-154-3p	3.4	2.94	1.15	2.61	3.96	4.44
hsa-miR-154-5p	12.19	10.88	6.04	10.6	13.16	14.45
hsa-miR-155-5p	7694.42	6201.16	6557.9	7321.51	6805.1	7740.21
hsa-miR-15a-5p	197.12	243.15	212.08	233.71	227.41	205.36
hsa-miR-15b-3p	13.23	16.47	16.31	21.16	14.9	15.17
hsa-miR-15b-5p	204.15	249.33	282.12	297.89	294.1	245.69
hsa-miR-16-2-3p	34.44	61.42	69.18	44.72	37.76	35.97
hsa-miR-16-5p	5531.57	7853.25	9387.16	7521.65	8215.94	6761.07
hsa-miR-17-3p	43.59	48.28	58.55	46.1	46.3	50.83
hsa-miR-17-5p	409.11	489.67	388.07	404.45	504.76	463.37
hsa-miR-181a-2-3p	808.76	871.12	1436.35	876.21	861.59	820.45
hsa-miR-181a-3p	1854.78	1961.71	1771.39	928.13	1043.31	1059.54
hsa-miR-181a-5p	40757.1	27814.1	32259.2	31792.3	29553.3	36181.1
hsa-miR-181b-2-3p	4.77	5.43	8.27	5.2	4.87	4.98
hsa-miR-181b-3p	51	49.67	56.06	26.7	31.58	27.15
hsa-miR-181b-5p	12328	9693.48	12590.7	11387.2	11054.9	11363.3
hsa-miR-181c-3p	179.91	157.94	164.41	232.7	210.63	223.76
hsa-miR-181c-5p	428.14	309.49	232.82	330.72	267.67	390.05
hsa-miR-181d-5p	348.1	296.61	260.53	365.33	335.89	355.47
hsa-miR-182-5p	41.72	29.63	26.36	43.71	24.34	41.76
hsa-miR-183-5p	2.25	3.9	2.04	2.77	2.44	3.29
hsa-miR-1843	21.67	17.77	26.81	29.03	24.9	23.73
hsa-miR-185-3p	10.07	12.02	11.52	13.93	12.39	12.04
hsa-miR-185-5p	4.8	3.85	3.51	4.67	4.3	5.49
hsa-miR-186-5p	3965.43	3939.52	3412.07	4170.82	3874.03	4224.12
hsa-miR-187-3p	1.05	1.76	1.83	2.76	2.56	2.73
hsa-miR-188-5p	8.73	10.38	9.1	10.2	11.86	10.28
hsa-miR-18a-3p	15.15	18.38	18.02	17.86	16.01	13.56
hsa-miR-18a-5p	29.22	38.79	30.69	31.1	36.48	31.38
hsa-miR-18b-5p	0.72	1.21	0.81	0.83	0.71	0.85
hsa-miR-1908-3p	1.03	1.98	1.18	1.84	1.65	0.98
hsa-miR-1908-5p	1.34	0.91	1.78	1.1	1.09	1.65
hsa-miR-190b-5p	2.48	0.96	0.79	1.49	2.22	2.01
hsa-miR-191-3p	11.24	28.44	26.99	20.85	25.6	18.64
hsa-miR-191-5p	21429.9	20173.2	19363.4	23062.9	23390.6	23899.3
hsa-miR-1910-3p	0.49	1.23	0.66	0.77	0.58	0.34
hsa-miR-1910-5p	30.73	34.53	33.29	40.25	32.18	31.38
hsa-miR-192-5p	715.66	669.94	791.81	573.81	581.69	534.13
hsa-miR-193a-3p	69.36	92.71	66.26	46.15	54.55	57.85
hsa-miR-193a-5p	4.42	5.72	2.96	4.46	4.76	6.31
hsa-miR-193b-3p	51.31	83.11	61.2	59.43	68.63	49.26
hsa-miR-193b-5p	5.03	8.3	10.23	5.55	4.77	4.23
hsa-miR-194-5p	9.725	14.29	11.675	9.39	9.815	8.445
hsa-miR-195-3p	25.02	27.53	32.47	24.69	25.32	19.45
hsa-miR-195-5p	93.99	111.46	116.92	76.59	91.62	88.96
hsa-miR-196a-5p	18.235	11.04	11.195	11.965	14.235	21.215
hsa-miR-196b-3p	0.89	0.5	0.6	0.55	0.92	1.04
hsa-miR-196b-5p	1083.61	1051.73	888.46	1295.25	1249.6	1369.85
hsa-miR-197-3p	19.54	31.93	19.44	32.83	32.89	25.43
hsa-miR-197-5p	4.19	5.47	10.49	6.01	6.56	6.94
hsa-miR-199a-3p	2561.65	2862.48	2064.95	2650.29	2752.43	2725.47
hsa-miR-199a-5p	230.845	255.415	216.85	231.86	260.55	245.395
hsa-miR-199b-3p	2561.65	2862.48	2064.95	2650.29	2752.43	2725.47
hsa-miR-199b-5p	2.2	2.62	3.85	2.92	4.4	3.46
hsa-miR-19a-3p	106.83	82.81	51.81	64.96	102.9	99.06
hsa-miR-19b-1-5p	0.59	1.6	0.95	0.31	0.33	0.26
hsa-miR-19b-3p	429.895	328.63	224.34	245.39	344.675	362.66
hsa-miR-200b-3p	2.65	3.26	2.17	2.52	3.76	2.74
hsa-miR-203a-3p	1.33	4.38	1.16	1.47	0.98	1.01
hsa-miR-204-5p	24.9	38.52	32.53	33	20.03	20.54
hsa-miR-205-5p	0.51	1.39	0.52	0.35	0.24	0.37
hsa-miR-20a-3p	2.72	4.38	3.3	2.43	3.2	2.9
hsa-miR-20a-5p	181.62	203.69	147.91	156.24	200.2	168.91
hsa-miR-20b-5p	0.54	0.82	0.86	0.77	0.71	1.26
hsa-miR-21-3p	7325.9	6405.01	7377.92	6777.73	6727.59	7771.08
hsa-miR-21-5p	97185.2	89945.7	72893.2	77675.6	91510.9	92682
hsa-miR-210-3p	51.97	45.39	35.83	46.59	47.65	46.46
hsa-miR-210-5p	2.36	5.13	2.57	3.1	2.44	2.01
hsa-miR-2110	3.51	3.56	3.56	4.56	4.38	4.47
hsa-miR-2116-3p	3.06	5.86	2.08	5.82	3.52	3.7
hsa-miR-2116-5p	1.1	1.32	1.1	1.54	1.35	1.76
hsa-miR-212-3p	3.39	3.97	3.44	3.22	3.61	2.2
hsa-miR-212-5p	0.7	1.32	0.63	0.86	1.08	0.63
hsa-miR-214-3p	134.34	211.54	153.47	182.18	182.9	168.11
hsa-miR-214-5p	26.5	37.36	29.44	29.1	30.83	28.04
hsa-miR-215-5p	7.91	7.07	7.29	9.41	6.01	5.74
hsa-miR-216a-3p	381.41	278.79	569.77	312.94	490.35	339.67
hsa-miR-216a-5p	39.86	47.14	58.4	34.83	66.35	43.96
hsa-miR-216b-5p	1.9	2.85	2.88	2.26	2.98	2.55
hsa-miR-217-3p	11.03	12.84	15.92	12.2	18.85	14.28
hsa-miR-217-5p	157.47	179.04	243.39	128.92	164.69	138.79
hsa-miR-218-5p	104.75	108.23	83.19	100.82	84.28	98.39
hsa-miR-219a-1-3p	2.34	3.49	4.78	3.2	4.48	3.95
hsa-miR-22-3p	74882.1	96534.2	73769.7	65115.1	66904.9	67098.4
hsa-miR-22-5p	24.58	25.36	20.09	20.8	25.81	22.44
hsa-miR-221-3p	11958.2	8465.15	5122.76	8753.46	9496.27	10490.9
hsa-miR-221-5p	397.64	405.17	348.07	297.8	313.16	330.06
hsa-miR-222-3p	15219	16444	12604.8	16000.6	16881.6	17739.3
hsa-miR-222-5p	142.65	173.88	244.29	58.87	69.26	59.16
hsa-miR-224-3p	2.44	3.03	3.96	2.7	3.2	2.34
hsa-miR-224-5p	363.6	613.44	645.11	506.43	601.8	384.31
hsa-miR-2276-3p	0.66	0.78	0.63	1.18	0.84	0.9
hsa-miR-2277-3p	0.91	2.53	1.2	1.3	2.24	1.79
hsa-miR-2277-5p	5.55	7.78	5.3	5.18	5.85	6.51
hsa-miR-2355-3p	1.8	1.89	1.42	1.4	1.62	1.98
hsa-miR-2355-5p	10.28	5.79	7.13	7.96	7.33	9.31
hsa-miR-23a-3p	1155.85	1477.67	1341.97	1370.43	1337.99	1272.1
hsa-miR-23a-5p	1	1.32	1.12	0.72	1.26	0.53
hsa-miR-23b-3p	158.55	213.98	177.86	225.48	312.68	211.55
hsa-miR-23c	0.93	1.03	0.9	0.35	0.23	0.38
hsa-miR-24-2-5p	125.37	161.59	125.29	126.81	151.64	132.11
hsa-miR-24-3p	635.44	884.61	733.66	751.3	621.935	690.115
hsa-miR-2467-5p	3.68	2.83	3.43	4.56	5.19	5.37
hsa-miR-25-3p	3315.67	3111.14	3450.92	3779.89	3235.65	3431.7
hsa-miR-25-5p	77.23	115.2	131.51	73.18	70.84	67.41
hsa-miR-2682-3p	1	1.92	1.31	1.65	1.26	0.86
hsa-miR-2682-5p	49.32	43.61	52.05	48.91	49.61	56.2
hsa-miR-26a-1-3p	1.26	1.62	0.55	0.81	1.19	0.98
hsa-miR-26a-2-3p	5.46	6.34	4.23	3.84	3.48	3.05
hsa-miR-26a-5p	19868.6	26635.9	21289.7	21403.8	21077.7	20425.1
hsa-miR-26b-3p	19.31	23.79	17.34	20.74	27.59	19
hsa-miR-26b-5p	1511.36	1382.25	1329.06	1655.92	1708.27	1626.65
hsa-miR-27a-3p	5470.05	7100.42	5857.62	5517.26	4347.42	5497.56
hsa-miR-27a-5p	321.84	371.09	409.48	162.54	150.28	154.12
hsa-miR-27b-3p	11388.9	9974.84	10357.3	12106.4	11004.5	12553
hsa-miR-27b-5p	93.3	95.49	124.35	100.85	94.52	88.38
hsa-miR-28-3p	5359.21	5944.33	5580.02	6036.42	5413.08	5702.06
hsa-miR-28-5p	425.77	579.37	526.06	480.4	469.85	479.88
hsa-miR-296-3p	5.6	3.03	8.29	5.03	8.37	7.39
hsa-miR-299-3p	75.94	68.35	53.34	56.2	62.87	69.18
hsa-miR-299-5p	2.78	3.06	2.2	2.55	1.76	2.38
hsa-miR-29a-3p	2200.52	2615.81	2059.65	2198.58	1904.02	2127.29
hsa-miR-29a-5p	6.18	8.26	4.64	4.57	5.17	4.44
hsa-miR-29b-1-5p	6.79	7.71	8.89	4.78	4.09	4.49
hsa-miR-29b-2-5p	1.08	1.28	1.13	1.27	0.82	1.17
hsa-miR-29b-3p	28.43	29.17	25.535	27.245	24.385	26.81
hsa-miR-29c-3p	43.02	51.54	41.97	35.15	33.74	36.04
hsa-miR-29c-5p	3.32	3.33	2.26	1.71	2.37	1.26
hsa-miR-301a-3p	118.96	115.27	89.33	88.72	114.02	111.43
hsa-miR-301a-5p	0.54	0.59	0.86	0.75	1.01	0.85
hsa-miR-301b-3p	66.11	70.41	44.97	50.89	54.61	67.75
hsa-miR-3074-5p	0.98	0.64	1.23	1.32	1.46	0.89
hsa-miR-3085-3p	10.53	9.46	17.91	8.43	7.93	7.4
hsa-miR-3085-5p	1.54	1.39	0.73	1.75	1.59	1.05
hsa-miR-30a-3p	2082.14	1512.57	1665.03	1691.16	1570.19	1731.11
hsa-miR-30a-5p	36011.5	31635.6	33136.7	28757.5	29123.8	31038.1
hsa-miR-30b-3p	5.24	6.68	7.47	4.7	4.01	5.42
hsa-miR-30b-5p	226.82	278.63	166.66	170.88	201.87	216.96
hsa-miR-30c-1-3p	52.58	53.87	63.99	63.72	62.81	61.64
hsa-miR-30c-2-3p	283.43	265.91	296.83	242.39	206.84	242.44
hsa-miR-30c-5p	1236.67	1795.91	970.565	1338.04	1506.03	1397.14
hsa-miR-30d-3p	50.31	54.28	52.7	43.47	45.23	43.82
hsa-miR-30d-5p	5103.71	4890.91	4793.37	5406.82	5318.05	5394.12
hsa-miR-30e-3p	260.95	196.19	236.73	250.03	232.64	240.18
hsa-miR-30e-5p	2995.19	3024.77	2543.71	2404.43	2859.79	2866.87
hsa-miR-31-3p	7.8	4.01	3.44	3.53	7.83	5.94
hsa-miR-31-5p	12108.9	10020	14191	7329.34	11683.1	11211.6
hsa-miR-3117-3p	3.42	3.65	3.64	6.61	4.52	5.26
hsa-miR-3127-5p	1.4	1.64	2.26	2.99	1.56	1.64
hsa-miR-3129-3p	2.04	4.72	1.63	3.64	1.69	1.87
hsa-miR-3129-5p	1.92	3.22	3.05	2.44	1.12	2.2
hsa-miR-3138	2.27	2.08	3.65	2.79	2.46	2.34
hsa-miR-3152-3p	1.29	1.57	1.29	1.23	0.51	1.08
hsa-miR-3152-5p	9.31	17.79	17.06	10.89	11.1	7.55
hsa-miR-3158-3p	17.6	19.71	18.29	20.14	17.49	19.32
hsa-miR-3161	0.21	0	1.44	0	0.84	0.41
hsa-miR-3174	3.79	4.2	5.79	5.38	4.26	5.3
hsa-miR-3175	0.23	0.73	1.07	0.57	0.98	0.46
hsa-miR-3176	21.67	4.06	28.31	7.33	35.53	33.99
hsa-miR-3177-3p	2.83	4.31	5.49	5.75	4.59	4.66
hsa-miR-3177-5p	0.79	1.23	0.81	0.64	1.01	1.09
hsa-miR-3180-3p	5.17	4.11	6.51	6.17	4.8	5.76
hsa-miR-3180	5.17	4.11	6.51	6.17	4.8	5.76
hsa-miR-3187-3p	1.05	1.21	1.89	2.57	2.76	2.98
hsa-miR-3194-5p	0.77	1.12	0.71	0.88	0.9	0.25
hsa-miR-32-3p	3.82	4.24	5.48	4.39	5.58	3.71
hsa-miR-32-5p	5.03	4.84	2.44	3.29	2.51	3.24
hsa-miR-3200-3p	7.38	7.75	7.43	7.77	8.33	7.72
hsa-miR-3200-5p	0.35	1.39	0.32	1.08	0.64	0.4
hsa-miR-320a-3p	1890.05	1509.76	1708.63	2056.64	2163.55	1987.64
hsa-miR-320b	254.735	289.125	446.17	331.455	260.66	257.785
hsa-miR-320c	10.635	12.09	14.86	12.025	12.025	11.355
hsa-miR-320d	3.78	3.41	4.25	4.38	4.135	4.345
hsa-miR-320e	0.8	0.62	0.89	1.19	1.11	0.76
hsa-miR-323a-3p	57.05	50.13	44.63	65.17	64.29	69.44
hsa-miR-323a-5p	0.94	1.35	1.03	1.27	1.65	0.98
hsa-miR-323b-3p	24.77	27.57	20.33	37.17	43.1	31.5
hsa-miR-324-3p	34.99	37.22	33.01	36.69	31.43	28.91
hsa-miR-324-5p	12.03	12.54	8.68	11.54	10.81	13.33
hsa-miR-326	8.48	7.09	3.77	10.93	7.86	10.68
hsa-miR-328-3p	33.4	21.76	9.5	35.33	34.38	39.11
hsa-miR-329-3p	2.65	2.53	1.81	3.62	4.02	3.47
hsa-miR-329-5p	2.71	2.83	5.33	5.27	5.67	4.97
hsa-miR-330-3p	22.31	27.98	26.57	33.93	33.34	25.69
hsa-miR-330-5p	45.98	61.21	47.36	59.14	55.51	55.12
hsa-miR-331-3p	47.89	40.67	32.37	45.43	45.32	46.65
hsa-miR-331-5p	12.06	20.85	17.87	17.07	16.05	19.68
hsa-miR-335-3p	169.8	285.02	249.96	236.16	220.19	164.57
hsa-miR-335-5p	49.27	100.62	65.33	55.89	65.02	47.25
hsa-miR-337-3p	9.92	8.76	5.87	11.34	10.75	11.96
hsa-miR-337-5p	2.79	2.76	2.04	2.65	3.1	3.7
hsa-miR-338-3p	7.72	8.92	6.45	5	5.26	6.69
hsa-miR-338-5p	2.25	1.44	1.68	1.82	2.86	1.88
hsa-miR-339-3p	192.7	223.26	200.24	151.26	138.25	154.25
hsa-miR-339-5p	55.94	49.24	35.33	48.32	52.35	58.41
hsa-miR-33a-5p	0.73	2.12	1.03	0.94	1.21	1.34
hsa-miR-33b-3p	1.55	3.38	2.65	1.73	1.82	2.18
hsa-miR-33b-5p	3.39	2.51	2.1	1.84	1.19	2.4
hsa-miR-340-3p	11.54	21.1	15.68	19.13	20.13	15.2
hsa-miR-340-5p	227.65	161.43	164.96	188.56	221.47	239.47
hsa-miR-342-3p	96.82	105.35	84.68	94.14	119.07	112.96
hsa-miR-342-5p	28.12	29.03	47.33	45.38	45.23	37.31
hsa-miR-345-3p	0.89	1.32	0.18	1.95	2.2	1.8
hsa-miR-345-5p	1251.5	1572.53	1160.09	1771.89	1387.73	1724.91
hsa-miR-34a-3p	11.92	10.97	7.35	10.91	10.46	11.24
hsa-miR-34a-5p	307.86	269.58	182.7	229.23	239.54	298.13
hsa-miR-34c-5p	8.96	3.54	4.98	4.61	7.4	7.14
hsa-miR-3605-3p	2.48	7.53	7.64	6.34	6.85	3.03
hsa-miR-3605-5p	6.3	5.7	7.63	10.09	8.27	8.92
hsa-miR-361-3p	71.28	80.71	50.44	70.94	64.43	68.13
hsa-miR-361-5p	179.43	253.09	196.8	202.9	231.2	213.46
hsa-miR-3613-3p	0.63	1.82	0.78	1.73	1.65	1.24
hsa-miR-3613-5p	1.12	3.19	1.5	1.4	1.97	0.98
hsa-miR-3614-5p	7.38	4.36	4.48	6.41	2.59	6.27
hsa-miR-3615	15.17	23.33	16.97	23.26	22.11	17.78
hsa-miR-3619-5p	0.28	0.64	0.86	1.47	1.39	0.49
hsa-miR-362-3p	1.33	1.21	0.36	0.81	1.35	1.78
hsa-miR-362-5p	6.02	5.79	3.86	5.81	7.71	5.59
hsa-miR-3620-5p	2.5	0.75	1.5	2.7	2.36	2.77
hsa-miR-363-3p	3.65	4.72	4.15	4.65	4.55	3.5
hsa-miR-3651	0.61	1.25	1.03	0.59	0.94	0.41
hsa-miR-365a-3p	22.89	33.32	22.96	34.06	30.37	30.29
hsa-miR-365a-5p	1.48	1.39	2.02	2.24	2.22	1.6
hsa-miR-365b-3p	22.89	33.32	22.96	34.06	30.37	30.29
hsa-miR-365b-5p	18.44	20.69	31.43	20.83	19.75	23.39
hsa-miR-3661	15.87	16.4	21.62	15.29	16.31	14.9
hsa-miR-3662	1.19	0.32	1.13	0.59	1.32	0.33
hsa-miR-3677-3p	2.92	2.53	1.47	2.04	2.67	1.95
hsa-miR-3679-5p	1.48	2.55	1.57	3.42	2.83	2.35
hsa-miR-3688-3p	2.805	1.755	1.99	1.74	2.73	1.825
hsa-miR-369-3p	45.08	36.29	32.16	38.34	41	44.64
hsa-miR-369-5p	75.8	67.74	77.81	100.94	94.43	109.07
hsa-miR-3691-5p	3.61	2.6	4.25	4.78	4.59	4.63
hsa-miR-370-3p	214.86	216.42	195	311.23	331.75	323.46
hsa-miR-370-5p	4.31	4.29	3.94	7.15	6.24	5.16
hsa-miR-374a-3p	94.03	100.58	88.64	72.28	95.73	80.91
hsa-miR-374a-5p	43.68	52.52	42.87	45.62	48.36	45.37
hsa-miR-374b-3p	19.29	21.01	15.92	18.94	19.58	16.18
hsa-miR-374b-5p	62.33	62.58	44.08	59.49	65	64.53
hsa-miR-374c-5p	1.36	1.39	1.45	1.29	1.7	1.8
hsa-miR-376a-3p	15.38	19.71	10.1	16.19	16.04	21.77
hsa-miR-376a-5p	4.71	4.81	3.44	2.77	2.54	3.25
hsa-miR-376b-3p	6.06	9.28	4.35	7.24	9.52	9.05
hsa-miR-376c-3p	49.16	42.19	24.93	38.42	44.54	56.69
hsa-miR-377-3p	7.33	7.73	3.57	5.16	6.08	7.55
hsa-miR-377-5p	27.16	33.94	22.61	25.72	27.82	30.82
hsa-miR-378a-3p	957.84	1096.47	1308.93	895.96	1130.36	777.98
hsa-miR-378a-5p	1.08	1.87	1.23	2.2	2.15	1.16
hsa-miR-378c	14.3	11.08	12.51	14.28	11.55	11.08
hsa-miR-378d	3.36	1.965	3.055	3.115	2.44	1.85
hsa-miR-378f	0.84	1.12	1.44	0.92	1.18	0.79
hsa-miR-378i	5.43	4.52	4.28	3.1	3.59	3.21
hsa-miR-379-3p	25.31	33.39	25.84	37.17	35.6	35.81
hsa-miR-379-5p	30.32	20.32	14.12	25.57	22.5	27.94
hsa-miR-380-3p	8.07	8.78	6.53	10.89	11.49	11.66
hsa-miR-381-3p	1386.31	1194.29	1121.37	1297.22	1199.46	1436.55
hsa-miR-382-3p	22.45	13.82	8.32	19.99	20.15	26.12
hsa-miR-382-5p	56.86	32.25	15.69	49.07	51.27	61.07
hsa-miR-3909	18.17	19.55	24.14	24.18	24.72	22.45
hsa-miR-3911	0.87	1.12	0.45	0.62	0.4	0.53
hsa-miR-3912-3p	2.39	1.03	2.57	2.41	1.72	2.08
hsa-miR-3913-5p	2.08	1.85	1.47	2.02	1.7	2.03
hsa-miR-3916	1.2	0.8	0.65	0.81	0.51	0.31
hsa-miR-3918	0.51	0.32	1.33	0.94	0.48	0.94
hsa-miR-3928-3p	0.54	0.89	0.74	1.03	0.4	0.41
hsa-miR-3934-5p	4.5	3.15	3.8	4.68	6.04	4.42
hsa-miR-3938	4.19	3.17	4.43	4.08	6.31	4.08
hsa-miR-3939	1.15	1.41	1.79	2	1.32	1.15
hsa-miR-3940-3p	0.68	0.87	0.71	1.23	0.61	0.76
hsa-miR-3944-3p	1.12	0.87	1.08	0.96	1.04	0.85
hsa-miR-409-3p	1727.07	1586.21	1395.32	2415.18	2171.32	2375.57
hsa-miR-409-5p	1.62	2.42	1.21	1.91	2.33	2.39
hsa-miR-410-3p	801.47	515.71	627.9	941.14	1040.63	1177.39
hsa-miR-410-5p	0.38	0.84	0.26	1.19	1.34	1.16
hsa-miR-411-3p	43.92	58.14	57.43	60.28	57.84	55.53
hsa-miR-411-5p	2636.38	2085.37	2105.84	2514.96	2425.88	3034.7
hsa-miR-412-5p	15.42	14.87	11.62	18.72	17.53	17.45
hsa-miR-421	242.88	328.81	300.61	304.1	299.78	289.59
hsa-miR-422a	0.72	0.84	0.97	0.64	1.05	0.74
hsa-miR-423-3p	2105.51	3934.57	2911.46	3127.31	3111.07	2399.33
hsa-miR-423-5p	4030.21	6214.46	10931.3	6056.61	4757.97	5180.9
hsa-miR-424-3p	112.53	134.08	148.17	117.14	102.76	88.61
hsa-miR-424-5p	42.07	47.83	60.37	43.32	47.66	36.6
hsa-miR-425-3p	39.4	31.68	33.76	32.39	29.78	32.3
hsa-miR-425-5p	207.47	241.8	209.21	247.4	240.47	234.74
hsa-miR-4286	35.07	34.83	15.66	40.95	51.22	31.5
hsa-miR-431-3p	15.52	7.21	9.63	16.59	16.75	23.93
hsa-miR-431-5p	57.14	66.85	74.47	109.44	111.28	105.18
hsa-miR-432-3p	0.37	0.21	0.5	0.57	0.58	1.19
hsa-miR-432-5p	280.64	198.08	184.42	346.58	370.44	423.18
hsa-miR-4326	4.84	7.71	4.99	4.94	5.97	6.46
hsa-miR-433-3p	17.2	20.78	16.95	28.5	30.47	27.67
hsa-miR-433-5p	1.05	0.91	1.08	1.93	1.9	1.42
hsa-miR-4435	13.74	13.02	19.84	16.48	19.51	16.96
hsa-miR-4436b-3p	0.61	0.87	2.21	1.16	0.99	1.12
hsa-miR-4448	10.32	11.31	13.53	11.61	7.63	7.31
hsa-miR-4454	12.81	14.14	14.06	10.53	13.85	8.07
hsa-miR-4467	2.16	0.73	0.52	0.2	0.26	1.6
hsa-miR-4482-3p	0.65	1.8	2.25	2.43	2.73	0.56
hsa-miR-4485-3p	1.47	2.37	2.6	1.27	3.13	2.36
hsa-miR-449c-5p	1.45	0.96	0.86	0.9	0.98	1.13
hsa-miR-450a-2-3p	0.54	1.55	0.76	0.55	0.63	0.46
hsa-miR-450a-5p	31.77	39.38	27.125	32.07	32.43	31.67
hsa-miR-450b-5p	42.63	76.97	59.68	58.48	57.2	52.4
hsa-miR-4510	6.49	4.65	5.87	6.69	7.06	6.28
hsa-miR-4511	0.75	0.41	0.78	1.21	1.35	0.67
hsa-miR-4516	0.4	0.48	0.6	0.57	0.26	1.34
hsa-miR-4517	1.5	1.39	1.33	0.85	1.36	0.82
hsa-miR-451a	0.47	4.9	0.63	1.12	1.34	1.02
hsa-miR-452-5p	95.6	117.75	123.77	103.93	158.09	91.52
hsa-miR-4521	36.91	35.85	18.89	27.21	37.17	29.85
hsa-miR-454-3p	125.17	130.94	79.81	131.23	138.06	136.22
hsa-miR-454-5p	30.6	32.5	33.22	45.56	40.28	33.69
hsa-miR-455-3p	23.29	26.25	23.72	23.37	25.06	23.47
hsa-miR-455-5p	73.59	92.41	68.79	65.11	77.27	79.86
hsa-miR-4645-3p	13.18	10.26	9	12.73	11.35	12.55
hsa-miR-4647	0.59	0.09	0.42	0.72	1.12	0.63
hsa-miR-4654	0.86	1.23	0.29	0.61	1.14	0.52
hsa-miR-4661-5p	2.09	1.98	2.83	1.38	1.55	1.22
hsa-miR-4662a-5p	0.94	1.78	3.75	2.5	1.9	1.13
hsa-miR-4672	1.33	0.73	0.53	0.31	0.53	0.81
hsa-miR-4677-3p	56.65	60.85	62.59	48.01	44.98	46.53
hsa-miR-4677-5p	1.12	1.62	1.49	1.16	0.74	1.41
hsa-miR-4688	0.21	0.25	1.37	0.42	0.36	0.82
hsa-miR-4717-3p	0.66	0.71	0.87	0.81	0.71	1.01
hsa-miR-4741	2.18	2.99	3.02	8.41	6.92	7.63
hsa-miR-4745-5p	3.11	6.93	5.37	8.97	8.21	5.79
hsa-miR-4746-5p	16.29	17.81	18.86	22.67	17.69	20.22
hsa-miR-4762-5p	0.75	1.14	0.79	0.97	0.34	1.01
hsa-miR-4767	0.66	0.68	0.92	0.31	1.14	0.36
hsa-miR-4775	10.88	12.59	10.99	12.16	9.86	10.42
hsa-miR-4781-3p	1.99	1.05	1.52	1.08	1.7	1.24
hsa-miR-4785	0.82	1.44	0.55	0.92	1.12	0.87
hsa-miR-4786-5p	0.98	0.18	1.39	0.44	0.84	0.48
hsa-miR-4804-5p	0.82	0.64	1.28	0.53	1.28	0.7
hsa-miR-484	201.83	487.84	283.17	416.81	382.39	248.5
hsa-miR-485-3p	28.89	29.47	17.1	35.22	34.03	39.26
hsa-miR-485-5p	41.71	56.31	58.92	49.13	50.78	52.75
hsa-miR-486-3p	0.6	1.13	1.15	0.65	1.16	0.38
hsa-miR-486-5p	241.325	230.49	236.265	279.095	242.16	224.335
hsa-miR-487a-3p	20.9	22.67	19.7	35.57	35.03	35.56
hsa-miR-487b-3p	83.29	79.21	71.36	96.57	102.52	112.32
hsa-miR-491-3p	0.51	0.41	0.45	0.75	0.82	1.15
hsa-miR-491-5p	2.11	1.8	1.65	2.02	1.97	1.97
hsa-miR-493-3p	53.26	65.05	60.41	81.02	82.02	64.09
hsa-miR-493-5p	67.18	53.94	45.2	86.63	93.85	93.48
hsa-miR-494-3p	59.67	56.38	62.47	43.54	33.95	37.21
hsa-miR-494-5p	1.87	1.8	2.05	2.9	1.49	2.28
hsa-miR-495-3p	7.86	9.33	5.46	8.41	13.78	11.64
hsa-miR-496	3.7	3.49	2.84	6.14	4.35	6.66
hsa-miR-497-5p	326.29	217.17	310.9	329.43	363.87	345.13
hsa-miR-5000-3p	1.01	0.91	1.15	0.75	0.77	0.72
hsa-miR-5001-3p	0.87	0.57	0.19	1.16	0.33	0.68
hsa-miR-5002-5p	1.83	1.82	1.6	1.82	1.35	2.14
hsa-miR-500a-3p	290.99	318.66	386.37	384.63	434.08	336.37
hsa-miR-500a-5p	1.8	4.01	1.6	2.96	3.95	3.07
hsa-miR-500b-5p	0.51	1.53	0.6	1.07	1.41	1.22
hsa-miR-501-3p	21.18	35.65	27.26	26.53	31.3	24.5
hsa-miR-501-5p	1.48	3.06	1.7	1.19	3	1.39
hsa-miR-5010-5p	1.01	1.55	2.78	1.38	0.97	0.93
hsa-miR-502-3p	38.48	43.17	41.22	38.71	33.37	36.07
hsa-miR-502-5p	1.08	2.21	1.96	2.06	1.61	2.57
hsa-miR-503-3p	1.38	3.03	3.04	1.51	2.4	0.97
hsa-miR-503-5p	14.63	18.86	18.79	14.29	9.15	10.82
hsa-miR-505-3p	34.69	48.03	35.55	44.87	42.17	40.79
hsa-miR-505-5p	2.37	3.26	3.68	2.61	3.79	2.4
hsa-miR-5091	0.82	0.8	0.36	0.61	1.01	0.7
hsa-miR-5094	0.28	1.03	0.78	0.85	0.88	0.89
hsa-miR-5100	1.64	3.15	1.57	1.71	1.46	0.63
hsa-miR-5189-5p	0.96	0.84	0.32	1.91	0.55	1.39
hsa-miR-532-3p	5.85	9.28	6.12	6.1	6.48	7.32
hsa-miR-532-5p	287.46	260.91	228.42	307.42	318.53	302.03
hsa-miR-539-3p	22.21	25.89	18.58	20.03	27.86	29.18
hsa-miR-539-5p	1.43	2.24	1.58	2.85	2.64	3.21
hsa-miR-541-3p	2.53	1.71	2	3.53	2.12	3.84
hsa-miR-541-5p	4.14	2.53	1.03	4.26	2.49	3.24
hsa-miR-542-3p	21.68	15.03	18.08	15.32	19.44	19.71
hsa-miR-542-5p	4.96	5.98	4.3	4.57	5.1	5.67
hsa-miR-543	23.69	39.27	51.53	50.38	50.82	44.19
hsa-miR-545-5p	1.26	1.76	1.21	0.99	1.36	1.3
hsa-miR-548ad-5p	4.052	3.93	4.554	3.926	3.824	4.318
hsa-miR-548ae-5p	4.052	3.93	4.554	3.926	3.824	4.318
hsa-miR-548ah-3p	1.03	1.98	2.39	1.385	1.55	1.49
hsa-miR-548al	1.22	1.3	1.31	1.4	2.23	1.69
hsa-miR-548am-5p	5.77667	8.83	6.40667	5.56333	6.07	4.59
hsa-miR-548ap-5p	0.655	1.445	0.63	0.665	1.26	0.745
hsa-miR-548aq-3p	0.71	0.775	1.235	0.74	0.675	0.835
hsa-miR-548as-5p	1.38	0.91	1.42	2.02	1.38	1.31
hsa-miR-548at-5p	0.82	1.28	1.12	0.88	1.63	0.45
hsa-miR-548au-5p	5.32	7.6825	5.58	4.985	5.2	4.15
hsa-miR-548av-3p	7.458	8.78	12.646	9.676	9.268	8.562
hsa-miR-548av-5p	28.63	33.63	32.795	31.235	36.73	28.83
hsa-miR-548ay-3p	0.4	0.64	1.02	0.37	0.85	1.19
hsa-miR-548ay-5p	5.80333	5.90667	6.73667	5.89	5.69	6.55333
hsa-miR-548b-5p	2.27	2.6	1.81	2.46	2.03	2.36
hsa-miR-548bc	2.23	3.6	1.44	2.08	1.7	1.31
hsa-miR-548c-5p	5.77667	8.83	6.40667	5.56333	6.07	4.59
hsa-miR-548d-5p	6.975	7.16	8.23	7.015	7.145	7.995
hsa-miR-548e-3p	5.9	7.07	6.8	6.3	7.37	6.04
hsa-miR-548e-5p	4.61	5.41	5.96	6.23	5.1	6.02
hsa-miR-548h-3p	1.57	1.245	1.03	1.19	1.14	0.92
hsa-miR-548h-5p	1.22	1.55	2.54	1.69	1.24	0.96
hsa-miR-548j-5p	0.96	2.55	1.03	1.29	2.19	1.31
hsa-miR-548k	57.16	67.26	65.59	62.47	73.32	57.52
hsa-miR-548l	2.16	1.71	2.36	2.22	1.86	2.02
hsa-miR-548n	3.47	3.76	4.02	3.07	4.52	3.74
hsa-miR-548o-3p	17.6	19.89	29.12	22.71	21.575	19.82
hsa-miR-548o-5p	5.77667	8.83	6.40667	5.56333	6.07	4.59
hsa-miR-548p	1.22	2.01	2.39	1.41	1.61	1.69
hsa-miR-548s	0.87	1.21	1.33	0.97	0.82	0.63
hsa-miR-548w	1.92	3.01	2.46	1.34	2.16	1.28
hsa-miR-548z	1.57	1.245	1.03	1.19	1.14	0.92
hsa-miR-550a-3-5p	8.72667	11.2	12.3233	9.45667	10.3267	7.72
hsa-miR-550a-3p	4.73	5.2	4.06	3.36	2.27	3.43
hsa-miR-550a-5p	13.06	16.49	18.13	14	15.34	11.47
hsa-miR-551a	4.14	5.88	4.49	3.84	4.8	3.86
hsa-miR-5585-3p	0.93	0.75	1.02	0.53	0.88	0.64
hsa-miR-561-5p	72.68	71.36	41.5	54.42	46	59.64
hsa-miR-5699-3p	1.52	1.48	2.59	2.17	1.42	1.19
hsa-miR-5699-5p	2.43	2.6	1.76	2.24	2.33	2.12
hsa-miR-5701	0.66	1.16	0.81	0.64	1.48	1.19
hsa-miR-573	0.49	0.41	0.55	0.07	1.14	0.18
hsa-miR-574-3p	82.3	146.83	84.29	146.52	163.15	124.03
hsa-miR-574-5p	111.31	77.91	50.95	103.12	105.44	120.01
hsa-miR-576-3p	9.53	9.83	8.45	8.01	9.12	8.36
hsa-miR-576-5p	10.41	21.76	19.42	15.05	12.03	8.25
hsa-miR-577	0.96	2.01	0.61	1.14	0.57	0.81
hsa-miR-579-5p	0.42	1.12	0.55	0.81	0.53	0.45
hsa-miR-582-3p	111.4	108.93	87.15	93.99	85.91	99.58
hsa-miR-582-5p	16.34	27.28	13.93	21.55	14.92	18.56
hsa-miR-584-5p	284.88	369.84	386.84	388.41	278.26	272.55
hsa-miR-585-3p	2.72	2.78	2.59	3.16	4.46	2.88
hsa-miR-585-5p	0.52	0.98	1.02	1.12	1.9	0.97
hsa-miR-589-3p	18.58	23.92	19	19.62	22.73	18.67
hsa-miR-589-5p	158.29	182.25	202.66	193.94	191.69	179.18
hsa-miR-590-3p	10.98	14.44	9.86	9	11.69	11.87
hsa-miR-597-3p	0.98	1.14	0.95	1.21	0.6	0.85
hsa-miR-598-3p	12.97	9.74	7.14	12.14	15.34	17.11
hsa-miR-610	0.93	1.03	0.87	0.83	0.99	0.68
hsa-miR-615-3p	1.31	0.34	0.94	0.57	0.68	0.98
hsa-miR-616-3p	0.49	0.5	2.02	0.64	0.65	0.46
hsa-miR-616-5p	2.93	4.17	4.51	3.14	3.1	2.17
hsa-miR-619-5p	2.92	2.21	1.89	2.35	2.09	2.39
hsa-miR-624-5p	1.71	1.16	1.66	0.96	0.85	0.74
hsa-miR-625-3p	12.43	16.08	6.79	15.8	13.81	12.37
hsa-miR-625-5p	45.95	65.73	64.66	56.99	53.25	40.37
hsa-miR-627-3p	1.55	2.62	1.75	2.48	2	1.43
hsa-miR-627-5p	2.97	5.13	4.04	4.26	4.52	3.4
hsa-miR-628-3p	5.52	8.19	5.01	7.2	8.54	7.47
hsa-miR-628-5p	15.96	19.45	18.94	23.11	24.48	19.12
hsa-miR-629-3p	1.33	1.32	0.92	1.16	1.59	0.76
hsa-miR-629-5p	47.82	52.78	36.13	53.26	43.35	45.52
hsa-miR-636	0.86	0.82	1.05	1.03	0.87	0.89
hsa-miR-641	15.64	16.12	22.96	15.4	22.63	18.11
hsa-miR-6500-3p	0.21	0.32	0.08	1.3	0.06	0.14
hsa-miR-651-5p	1.26	1.03	1.45	0.85	0.94	0.76
hsa-miR-6511a-3p	0.65	1.09	0.37	1.12	0.87	0.31
hsa-miR-6511b-5p	1.2	0.8	1.12	1.72333	1.55	1.45
hsa-miR-6513-3p	0.47	0.25	1.1	0.85	0.44	0.38
hsa-miR-6514-5p	1.01	0.78	0.76	1.45	1.28	1.76
hsa-miR-6515-5p	1.13	0.57	2.83	1.84	2.19	2.23
hsa-miR-652-3p	29.77	28.85	27.12	32.96	40.69	34.29
hsa-miR-6529-5p	1.12	1.16	1	1.27	0.85	1.32
hsa-miR-654-3p	686.59	1160.95	1184.95	1215.57	1094.41	1050.49
hsa-miR-654-5p	62.46	55.69	58.94	71.39	70.99	88.7
hsa-miR-655-3p	2.22	1.6	1.1	1.71	2.05	2.49
hsa-miR-656-3p	7.45	8.89	5.11	10.2	9.6	12.39
hsa-miR-659-5p	3.68	3.31	3.54	2.83	3.89	2.81
hsa-miR-660-5p	114.73	105.73	111.94	117.66	135.05	112.76
hsa-miR-664a-3p	5.5	2.94	2.07	5.16	6.81	7.76
hsa-miR-664a-5p	1.43	2.19	1.31	1.19	0.92	1.46
hsa-miR-665	29.24	32.98	58.43	11.54	4.99	5.52
hsa-miR-668-3p	2.29	2.55	1.12	1.97	2.53	2.06
hsa-miR-671-3p	162.48	201.57	214.9	217.62	200.46	173.01
hsa-miR-671-5p	7.37	11.4	6.54	12.51	14.45	12.25
hsa-miR-6716-3p	6.22	6.98	5.8	7.9	6.66	6.9
hsa-miR-6724-5p	2.03	2.96	2.41	1.86	1.66	1.42
hsa-miR-6735-5p	0.35	0.89	1.02	1.03	0.63	0.59
hsa-miR-6740-5p	1.03	0.32	0.84	0.33	0.54	0.98
hsa-miR-6770-3p	0.54	1.07	0.58	1.07	0.91	0.63
hsa-miR-6820-5p	0.94	1.25	1.78	0.99	1.02	1.12
hsa-miR-6840-5p	2.01	2.58	1.16	2.65	1.04	1.93
hsa-miR-6851-5p	0.89	1.3	2.84	1.8	1.15	1.71
hsa-miR-6852-5p	5.45	4.29	5.24	4.32	3.51	6.12
hsa-miR-6859-5p	1.17	0.57	1.12	0.68	1.43	1.01
hsa-miR-6866-5p	1.96	0.8	1.86	1.38	1.34	1.86
hsa-miR-6892-5p	0.37	1.07	0.99	0.77	0.68	0.68
hsa-miR-6894-5p	0.45	0.64	1.6	1.07	0.87	0.82
hsa-miR-7-1-3p	5.81	7.8	5.3	5.13	6.32	5.78
hsa-miR-7-5p	1.55	1.86667	1.37333	1.03	1.70667	1.3
hsa-miR-744-3p	2.34	3.6	3.05	5.05	4.43	4.23
hsa-miR-744-5p	482.89	616.7	806.48	655.25	567.92	607.62
hsa-miR-758-3p	73.32	86.92	56.92	97.7	104.45	110.42
hsa-miR-758-5p	2.08	1.98	1.6	1.97	2.3	2.95
hsa-miR-760	3.4	3.67	4.17	4.48	6.86	4.23
hsa-miR-766-3p	1.47	1.46	2.2	2.22	2.02	1.8
hsa-miR-766-5p	0.66	0.68	0.86	0.85	0.55	1.22
hsa-miR-769-3p	7.72	5.09	6.93	4.94	7.29	4.88
hsa-miR-769-5p	797.61	559.23	649.02	753.34	887.62	888.33
hsa-miR-770-5p	3.56	3.81	2.5	3.14	2.86	4.51
hsa-miR-7704	2.01	1.71	3.73	1.54	1.41	0.61
hsa-miR-7705	4.56	5.06	3.41	4.7	2.13	3.63
hsa-miR-7706	42.23	48.1	68.79	64.45	88.55	56.07
hsa-miR-7849-3p	3.21	1.89	3.31	2.43	3.08	2.28
hsa-miR-7854-3p	1.13	1.46	0.52	1.67	0.34	1.57
hsa-miR-7974	40.43	35.01	62.3	24.89	43.29	25.47
hsa-miR-7976	1.36	1.94	1.36	1.36	0.57	1.16
hsa-miR-7977	23.15	27.09	26.92	29.12	27.94	15.92
hsa-miR-874-3p	81.95	96.79	92.56	107.52	102.45	92.48
hsa-miR-874-5p	5.88	9.12	7.79	7.83	8.75	8.3
hsa-miR-877-5p	145.62	193.88	240.27	196.8	222.41	186.9
hsa-miR-887-3p	74.13	77.77	67.71	94.71	108.31	99.7
hsa-miR-887-5p	5.5	6.04	8.05	11.01	9.99	10.47
hsa-miR-889-3p	146.68	120.67	120.46	153.12	150.17	185.11
hsa-miR-889-5p	1.64	1.8	1.97	2.04	1.69	1.97
hsa-miR-9-5p	1.99	2.24	1.87	1.82	1.9	1.82
hsa-miR-92a-1-5p	124.27	155.38	293.42	75.55	73.78	74.03
hsa-miR-92a-3p	24810	28492.2	32630.2	29143.6	29242.8	23928.5
hsa-miR-92b-3p	1761.45	2268.51	2355.74	2750.49	2393.76	2002.06
hsa-miR-92b-5p	4.22	3.44	2.96	2.87	2.5	1.83
hsa-miR-93-3p	8.64	19.5	10.36	13.72	17.76	10.67
hsa-miR-93-5p	1011.64	831.46	878.91	1014.98	1083.72	1103.75
hsa-miR-935	17.89	28.76	27.46	28.95	32.52	24.16
hsa-miR-937-3p	4.94	6.59	5.04	6.93	6.27	4.56
hsa-miR-939-5p	1.4	0.98	1.15	1.34	2.22	1.09
hsa-miR-940	4.77	8.74	8.1	8.86	7.53	9.53
hsa-miR-941	396	478.52	693.38	540.85	608.42	490.07
hsa-miR-942-5p	4.61	13.09	9.55	7.33	7.5	4.89
hsa-miR-98-3p	17.41	19.43	14.46	18.7	24.22	19.34
hsa-miR-98-5p	1155.48	885.94	1163.36	1390.57	1631.21	1398.5
hsa-miR-9903	1.03	2.1	1.84	1.62	1.8	1.17
hsa-miR-9985	5.97	4.2	4.01	5.47	3.84	6
hsa-miR-99a-3p	53.4	35.1	37.33	36.25	32.24	34.89
hsa-miR-99a-5p	903.37	958.95	825.69	923.08	945.11	950.8
hsa-miR-99b-3p	125.33	119.08	140.61	168	176.62	149.67
hsa-miR-99b-5p	1978.21	2609.31	2219.78	2644.22	3010.21	2430.31
